# Supplementary material for: Di-μ-methanolato-κ4 O:O-bis[tri­chlorido(dimethyl­formamide-κO)tin(IV)]
Source: Acta Crystallogr Sect E Struct Rep Online. 2011 Jan 8;67(Pt 2):m146. doi: 10.1107/S1600536810053997 (PMC3051740; doi:10.1107/S1600536810053997)
Supplement: Supplementary file 1 [file e-67-0m146-sup1.cif]

##############################################################################
###                                                                        ###
###        Electronic paper (Acta Crystallographica Section E)             ###
###                                                                        ###
##############################################################################
#                                                                            #
# This CIF contains the data in a paper accepted for publication in Acta     #
# Crystallographica Section E. It conforms to the requirements of Notes      #
# for Authors for Section E, and has been peer reviewed under the auspices   #
# of the IUCr Commission on Journals.                                        #
#                                                                            #
# Full details of the Crystallographic Information File format               #
# are given in the paper "The Crystallographic Information File (CIF):       #
# a New Standard Archive File for Crystallography" by S. R. Hall, F. H.      #
# Allen and I. D. Brown [Acta Cryst. (1991), A47, 655-685].                  #
#                                                                            #
# The current version of the core CIF dictionary is obtainable from          #
# ftp://ftp.iucr.org/pub/cif_core.dic. The current version number is 2.4.    #
#                                                                            #
# Software is freely available for graphical display of the structure(s) in  #
# this CIF.  For information consult the CIF home page http://www.iucr.org/  #
# cif/home.html                                                              #
#                                                                            #
# This file may be used for bona fide research purposes within the           #
# scientific community so long as proper attribution is given to the journal # 
# article from which it was obtained.                                        #
#                                                                            #
##############################################################################
                                             
data_I
_audit_creation_method     SHELXL-97
_chemical_name_systematic
;
Di-\m-methanolato-\k^4^<i>O</i>:<i>O</i>-bis[trichlorido(dimethylformamide-
\k<i>O</i>)tin(IV)]
;
_chemical_name_common     ?
_chemical_formula_moiety     'C8 H20 Cl6 N2 O4 Sn2'
_chemical_formula_sum     'C8 H20 Cl6 N2 O4 Sn2'
_chemical_formula_iupac     '[Sn2 (C H3 O)2 Cl6 (C3 H7 N O)2]'
_chemical_formula_weight     658.34
_chemical_melting_point     ?
_symmetry_cell_setting     monoclinic
_symmetry_space_group_name_H-M     'P 21/n'
_symmetry_space_group_name_Hall     '-P 2yn'
loop_
    _symmetry_equiv_pos_as_xyz
    'x, y, z'
    '-x+1/2, y+1/2, -z+1/2'
    '-x, -y, -z'
    'x-1/2, -y-1/2, z-1/2'
_cell_length_a     8.589(8)
_cell_length_b     11.4444(13)
_cell_length_c     11.8453(10)
_cell_angle_alpha     90.00
_cell_angle_beta     111.1550(10)
_cell_angle_gamma     90.00
_cell_volume     1085.9(10)
_cell_formula_units_Z     2
_cell_measurement_reflns_used     2694
_cell_measurement_theta_min     2.56
_cell_measurement_theta_max     26.99
_cell_measurement_temperature     298(2)
_exptl_crystal_description     block
_exptl_crystal_colour     colourless
_exptl_crystal_size_max     0.22
_exptl_crystal_size_mid     0.17
_exptl_crystal_size_min     0.16
_exptl_crystal_density_diffrn     2.013
_exptl_crystal_density_meas     ?
_exptl_crystal_density_method     'not measured'
_exptl_crystal_F_000     632
_exptl_absorpt_coefficient_mu     3.050
_exptl_absorpt_correction_type     multi-scan
_exptl_absorpt_process_details     '(SADABS; Sheldrick, 1996)'
_exptl_absorpt_correction_T_min     0.5534
_exptl_absorpt_correction_T_max     0.6411
_diffrn_ambient_temperature     298(2)
_diffrn_radiation_type     MoK\a
_diffrn_radiation_wavelength     0.71073
_diffrn_radiation_source     'fine-focus sealed tube'
_diffrn_radiation_monochromator     graphite
_diffrn_measurement_device_type     'Bruker APEX CCD'
_diffrn_measurement_method     '\f and \w scans'
_diffrn_detector_area_resol_mean     ?
_diffrn_reflns_number     5512
_diffrn_reflns_av_R_equivalents     0.0634
_diffrn_reflns_av_sigmaI/netI     0.0477
_diffrn_reflns_theta_min     2.55
_diffrn_reflns_theta_max     25.02
_diffrn_reflns_theta_full     25.02
_diffrn_measured_fraction_theta_max     0.996
_diffrn_measured_fraction_theta_full     0.996
_diffrn_reflns_limit_h_min     -6
_diffrn_reflns_limit_h_max     10
_diffrn_reflns_limit_k_min     -13
_diffrn_reflns_limit_k_max     12
_diffrn_reflns_limit_l_min     -14
_diffrn_reflns_limit_l_max     14
_diffrn_standards_number     ?
_diffrn_standards_interval_count     ?
_diffrn_standards_interval_time     ?
_diffrn_standards_decay_%     ?
_reflns_number_total     1903
_reflns_number_gt     1554
_reflns_threshold_expression     >2\s(I)
_refine_ls_structure_factor_coef     Fsqd
_refine_ls_matrix_type     full
_refine_ls_R_factor_all     0.0551
_refine_ls_R_factor_gt     0.0441
_refine_ls_wR_factor_gt     0.1104
_refine_ls_wR_factor_ref     0.1169
_refine_ls_goodness_of_fit_ref     1.136
_refine_ls_restrained_S_all     1.147
_refine_ls_number_reflns     1903
_refine_ls_number_parameters     103
_refine_ls_number_restraints     13
_refine_ls_hydrogen_treatment     constr
_refine_ls_weighting_scheme     calc
_refine_ls_weighting_details
                 'calc w=1/[\s^2^(Fo^2^)+(0.0650P)^2^] where P=(Fo^2^+2Fc^2^)/3'
_atom_sites_solution_hydrogens     geom
_atom_sites_solution_primary     direct
_atom_sites_solution_secondary     difmap
_refine_ls_shift/su_max     0.012
_refine_ls_shift/su_mean     0.000
_refine_diff_density_max     1.536
_refine_diff_density_min     -2.068
_refine_ls_extinction_method     none
_refine_ls_extinction_coef     ?
loop_
    _atom_type_symbol
    _atom_type_description
    _atom_type_scat_dispersion_real
    _atom_type_scat_dispersion_imag
    _atom_type_scat_source
    'C' 'C' 0.0033 0.0016
                         'International Tables Vol C Tables 4.2.6.8 and 6.1.1.4'
    'H' 'H' 0.0000 0.0000
                         'International Tables Vol C Tables 4.2.6.8 and 6.1.1.4'
    'O' 'O' 0.0106 0.0060
                         'International Tables Vol C Tables 4.2.6.8 and 6.1.1.4'
    'N' 'N' 0.0061 0.0033
                         'International Tables Vol C Tables 4.2.6.8 and 6.1.1.4'
    'Cl' 'Cl' 0.1484 0.1585
                         'International Tables Vol C Tables 4.2.6.8 and 6.1.1.4'
    'Sn' 'Sn' -0.6537 1.4246
                         'International Tables Vol C Tables 4.2.6.8 and 6.1.1.4'
_computing_data_collection     'SMART (Bruker, 2007)'
_computing_cell_refinement     'SAINT (Bruker, 2007)'
_computing_data_reduction     'SAINT (Bruker, 2007)'
_computing_structure_solution     'SHELXS97 (Sheldrick, 2008)'
_computing_structure_refinement     'SHELXL97 (Sheldrick, 2008)'
_computing_molecular_graphics
                          'SHELXTL (Sheldrick, 2008) and X-SEED (Barbour, 2001)'
_computing_publication_material     'SHELXTL (Sheldrick, 2008)'
loop_
    _atom_site_type_symbol
    _atom_site_label
    _atom_site_fract_x
    _atom_site_fract_y
    _atom_site_fract_z
    _atom_site_U_iso_or_equiv
    _atom_site_adp_type
    _atom_site_calc_flag
    _atom_site_refinement_flags
    _atom_site_occupancy
    _atom_site_disorder_assembly
    _atom_site_disorder_group
    Sn Sn1 0.99552(5) 0.07346(3) 0.37511(4) 0.0383(2) Uani d . 1 . .
    Cl Cl1 1.1769(3) -0.06088(15) 0.3320(2) 0.0619(5) Uani d . 1 . .
    Cl Cl2 1.1500(2) 0.24014(15) 0.35788(19) 0.0586(5) Uani d . 1 . .
    Cl Cl3 0.7989(3) 0.07190(15) 0.17440(19) 0.0629(5) Uani d . 1 . .
    N N1 0.7652(7) 0.3252(5) 0.5241(5) 0.0498(14) Uani d . 1 . .
    O O1 0.8762(6) -0.0591(4) 0.4372(5) 0.0511(10) Uani d U 1 . .
    O O2 0.8269(5) 0.1862(4) 0.4134(4) 0.0461(10) Uani d . 1 . .
    C C1 0.7018(10) -0.0904(6) 0.3757(7) 0.0556(11) Uani d U 1 . .
    H H1A 0.6323 -0.0359 0.3974 0.083 Uiso calc R 1 . .
    H H1B 0.6828 -0.1677 0.3993 0.083 Uiso calc R 1 . .
    H H1C 0.6750 -0.0881 0.2897 0.083 Uiso calc R 1 . .
    C C2 0.8701(8) 0.2657(5) 0.4921(6) 0.0438(15) Uani d . 1 . .
    H H2 0.9832 0.2824 0.5290 0.053 Uiso calc R 1 . .
    C C3 0.8233(14) 0.4147(7) 0.6175(10) 0.078(3) Uani d . 1 . .
    H H3A 0.9420 0.4236 0.6411 0.117 Uiso calc R 1 . .
    H H3B 0.7968 0.3919 0.6864 0.117 Uiso calc R 1 . .
    H H3C 0.7696 0.4876 0.5864 0.117 Uiso calc R 1 . .
    C C4 0.5869(9) 0.3028(7) 0.4732(9) 0.072(2) Uani d . 1 . .
    H H4A 0.5679 0.2218 0.4517 0.109 Uiso calc R 1 . .
    H H4B 0.5372 0.3501 0.4023 0.109 Uiso calc R 1 . .
    H H4C 0.5377 0.3217 0.5319 0.109 Uiso calc R 1 . .
loop_
    _atom_site_aniso_label
    _atom_site_aniso_U_11
    _atom_site_aniso_U_22
    _atom_site_aniso_U_33
    _atom_site_aniso_U_12
    _atom_site_aniso_U_13
    _atom_site_aniso_U_23
    Sn1 0.0438(3) 0.0350(3) 0.0425(3) 0.00087(17) 0.0231(2) 0.00141(16)
    Cl1 0.0809(14) 0.0551(10) 0.0707(13) 0.0188(9) 0.0527(11) 0.0088(8)
    Cl2 0.0610(11) 0.0488(9) 0.0764(13) -0.0084(8) 0.0371(10) 0.0094(8)
    Cl3 0.0709(13) 0.0691(12) 0.0452(10) 0.0061(9) 0.0165(9) 0.0006(8)
    N1 0.056(4) 0.044(3) 0.059(4) 0.008(3) 0.032(3) 0.000(3)
    O1 0.0531(15) 0.0515(15) 0.0514(15) -0.0033(12) 0.0221(12) 0.0004(12)
    O2 0.043(2) 0.044(2) 0.056(3) -0.001(2) 0.023(2) -0.008(2)
    C1 0.0560(14) 0.0550(13) 0.0553(14) -0.0025(9) 0.0195(9) 0.0009(9)
    C2 0.048(4) 0.044(3) 0.044(3) 0.003(3) 0.022(3) -0.004(3)
    C3 0.097(7) 0.065(5) 0.083(7) 0.001(4) 0.046(6) -0.030(4)
    C4 0.051(5) 0.071(5) 0.099(7) 0.016(4) 0.031(4) 0.000(5)
loop_
    _geom_bond_atom_site_label_1
    _geom_bond_atom_site_label_2
    _geom_bond_site_symmetry_2
    _geom_bond_distance
    _geom_bond_publ_flag
    Sn1 O1 . 2.106(5) y
    Sn1 O1 3_756 2.101(5) y
    Sn1 O2 . 2.108(4) y
    Sn1 Cl1 . 2.372(2) y
    Sn1 Cl2 . 2.3743(18) y
    Sn1 Cl3 . 2.368(2) y
    N1 C2 . 1.291(8) ?
    N1 C4 . 1.452(9) ?
    N1 C3 . 1.457(10) ?
    O1 C1 . 1.455(9) ?
    O1 Sn1 3_756 2.101(5) ?
    O2 C2 . 1.259(7) ?
    C1 H1A . 0.9600 ?
    C1 H1B . 0.9600 ?
    C1 H1C . 0.9600 ?
    C2 H2 . 0.9300 ?
    C3 H3A . 0.9600 ?
    C3 H3B . 0.9600 ?
    C3 H3C . 0.9600 ?
    C4 H4A . 0.9600 ?
    C4 H4B . 0.9600 ?
    C4 H4C . 0.9600 ?
loop_
    _geom_angle_atom_site_label_1
    _geom_angle_atom_site_label_2
    _geom_angle_atom_site_label_3
    _geom_angle_site_symmetry_1
    _geom_angle_site_symmetry_3
    _geom_angle
    _geom_angle_publ_flag
    O1 Sn1 O2 3_756 . 87.65(18) ?
    O1 Sn1 O1 3_756 . 73.1(2) ?
    O2 Sn1 O1 . . 84.69(19) ?
    O1 Sn1 Cl3 3_756 . 166.73(15) ?
    O2 Sn1 Cl3 . . 85.64(14) ?
    O1 Sn1 Cl3 . . 94.86(16) ?
    O1 Sn1 Cl1 3_756 . 92.45(15) ?
    O2 Sn1 Cl1 . . 177.31(12) ?
    O1 Sn1 Cl1 . . 92.76(15) ?
    Cl3 Sn1 Cl1 . . 93.72(9) ?
    O1 Sn1 Cl2 3_756 . 93.32(14) ?
    O2 Sn1 Cl2 . . 88.59(13) ?
    O1 Sn1 Cl2 . . 165.05(15) ?
    Cl3 Sn1 Cl2 . . 97.94(8) ?
    Cl1 Sn1 Cl2 . . 94.09(8) ?
    C2 N1 C4 . . 121.9(6) ?
    C2 N1 C3 . . 120.6(7) ?
    C4 N1 C3 . . 117.4(6) ?
    C1 O1 Sn1 . 3_756 124.2(4) ?
    C1 O1 Sn1 . . 123.0(4) ?
    Sn1 O1 Sn1 3_756 . 106.9(2) ?
    C2 O2 Sn1 . . 124.0(4) ?
    O1 C1 H1A . . 109.5 ?
    O1 C1 H1B . . 109.5 ?
    H1A C1 H1B . . 109.5 ?
    O1 C1 H1C . . 109.5 ?
    H1A C1 H1C . . 109.5 ?
    H1B C1 H1C . . 109.5 ?
    O2 C2 N1 . . 123.2(6) ?
    O2 C2 H2 . . 118.4 ?
    N1 C2 H2 . . 118.4 ?
    N1 C3 H3A . . 109.5 ?
    N1 C3 H3B . . 109.5 ?
    H3A C3 H3B . . 109.5 ?
    N1 C3 H3C . . 109.5 ?
    H3A C3 H3C . . 109.5 ?
    H3B C3 H3C . . 109.5 ?
    N1 C4 H4A . . 109.5 ?
    N1 C4 H4B . . 109.5 ?
    H4A C4 H4B . . 109.5 ?
    N1 C4 H4C . . 109.5 ?
    H4A C4 H4C . . 109.5 ?
    H4B C4 H4C . . 109.5 ?
loop_
    _geom_torsion_atom_site_label_1
    _geom_torsion_atom_site_label_2
    _geom_torsion_atom_site_label_3
    _geom_torsion_atom_site_label_4
    _geom_torsion_site_symmetry_1
    _geom_torsion_site_symmetry_2
    _geom_torsion_site_symmetry_3
    _geom_torsion_site_symmetry_4
    _geom_torsion
    _geom_torsion_publ_flag
    O1 Sn1 O1 C1 3_756 . . . 154.0(6) ?
    O2 Sn1 O1 C1 . . . . 64.8(5) ?
    Cl3 Sn1 O1 C1 . . . . -20.3(5) ?
    Cl1 Sn1 O1 C1 . . . . -114.3(5) ?
    Cl2 Sn1 O1 C1 . . . . 128.5(6) ?
    O1 Sn1 O1 Sn1 3_756 . . 3_756 0.0 ?
    O2 Sn1 O1 Sn1 . . . 3_756 -89.1(2) ?
    Cl3 Sn1 O1 Sn1 . . . 3_756 -174.30(17) ?
    Cl1 Sn1 O1 Sn1 . . . 3_756 91.72(19) ?
    Cl2 Sn1 O1 Sn1 . . . 3_756 -25.5(7) ?
    O1 Sn1 O2 C2 3_756 . . . 42.9(5) ?
    O1 Sn1 O2 C2 . . . . 116.2(5) ?
    Cl3 Sn1 O2 C2 . . . . -148.5(5) ?
    Cl2 Sn1 O2 C2 . . . . -50.4(5) ?
    Sn1 O2 C2 N1 . . . . -171.9(5) ?
    C4 N1 C2 O2 . . . . 1.6(10) ?
    C3 N1 C2 O2 . . . . 178.8(7) ?
loop_
    _geom_hbond_atom_site_label_D
    _geom_hbond_atom_site_label_H
    _geom_hbond_atom_site_label_A
    _geom_hbond_site_symmetry_A
    _geom_hbond_distance_DH
    _geom_hbond_distance_HA
    _geom_hbond_distance_DA
    _geom_hbond_angle_DHA
    _geom_hbond_publ_flag
    C1 H1C Cl3 . 0.96 2.72 3.356(8) 124 y
    C3 H3A Cl3 4_666 0.96 2.95 3.895(11) 170 y
    C4 H4B Cl1 2_655 0.96 2.90 3.837(9) 164 y
data_global
_journal_date_recd_electronic     2010-12-14
_journal_date_accepted     2010-12-24
_journal_name_full     'Acta Crystallographica, Section E'
_journal_year     2011
_journal_volume     67
_journal_issue      2
_journal_page_first     m146
_journal_page_last     m146
_journal_paper_category     QM
_journal_coeditor_code     HY2391
_publ_contact_author_name     'Handong Yin'
_publ_contact_author_address
;
  College of Chemistry and Chemical Engineering
  Liaocheng University
  Shandong 252059
  People's Republic of China
;
_publ_contact_author_email     handongyin@163.com
_publ_contact_author_fax     '86 635 8239121'
_publ_contact_author_phone     '86 635 8239121'
_publ_section_title
;\
Bis-\m-methanolato-\k^4^<i>O</i>:<i>O</i>-bis[trichlorido(dimethylformamide-\
\k<i>O</i>)tin(IV)]
;
loop_
    _publ_author_name
    _publ_author_address
    'Qijun Zhang'
;
 College of Chemistry and Chemical Engineering
 Liaocheng University
 Shandong 252059
 People's Republic of China
;
    'Handong Yin'
;
 College of Chemistry and Chemical Engineering
 Liaocheng University
 Shandong 252059
 People's Republic of China
;
    'Daqi Wang'
;
 College of Chemistry and Chemical Engineering
 Liaocheng University
 Shandong 252059
 People's Republic of China
;
