# Supplementary material for: Di-μ-methanolato-κ4 O:O-bis[tri­chlorido(dimethyl­formamide-κO)tin(IV)]
Source: Acta Crystallogr Sect E Struct Rep Online. 2011 Jan 8;67(Pt 2):m146. doi: 10.1107/S1600536810053997 (PMC3051740; doi:10.1107/S1600536810053997)
Supplement: Supplementary file 2 [file e-67-0m146-Isup2.hkl]

# 
# h,k,l, Fc-squared, Fo-squared, sigma(Fo-squared) and status flag 
# 
data_I
_shelx_title ' 100329f in P2(1)/n' 
_shelx_refln_list_code          4 
_shelx_F_calc_maximum      293.20 
_exptl_crystal_F_000       632.00 
_reflns_d_resolution_high  0.8403 
 
loop_ 
 _symmetry_equiv_pos_as_xyz 
 'x, y, z' 
 '-x+1/2, y+1/2, -z+1/2' 
 '-x, -y, -z' 
 'x-1/2, -y-1/2, z-1/2' 
 
_cell_length_a     8.5894 
_cell_length_b    11.4444 
_cell_length_c    11.8453 
_cell_angle_alpha  90.000 
_cell_angle_beta  111.155 
_cell_angle_gamma  90.000 
 
_shelx_F_squared_multiplier     1.000 
 
loop_ 
 _refln_index_h 
 _refln_index_k 
 _refln_index_l 
 _refln_F_squared_calc 
 _refln_F_squared_meas 
 _refln_F_squared_sigma 
 _refln_observed_status 
   4   0   0     5458.58     5447.76    185.35 o 
   6   0   0    11897.51    12397.59    172.46 o 
   8   0   0     1223.32     1436.87     69.12 o 
   1   1   0    47636.82    46397.47    589.37 o 
   2   1   0      170.47      167.52     13.34 o 
   3   1   0     4164.02     3595.78     41.60 o 
   4   1   0     1223.81     1207.56     29.71 o 
   5   1   0    10391.29    11708.78    118.72 o 
   6   1   0      847.99      878.17     34.12 o 
   7   1   0     2378.62     2682.60     58.68 o 
   8   1   0        2.09        1.20     18.62 o 
   9   1   0      646.64      774.19     60.01 o 
   0   2   0     9699.76    11177.26     90.43 o 
   1   2   0      108.05      165.70     17.08 o 
   2   2   0     3963.37     4799.99     84.22 o 
   3   2   0      192.15      321.93     14.44 o 
   4   2   0     8633.66     8732.12    149.97 o 
   5   2   0        3.25        7.63     14.08 o 
   6   2   0     1742.91     1763.81     55.68 o 
   7   2   0      638.48      682.73     33.13 o 
   8   2   0      230.75      212.67     39.30 o 
   9   2   0        0.91      -19.65     27.20 o 
   1   3   0      637.65      615.49     21.02 o 
   2   3   0     9283.55    10089.46     67.21 o 
   3   3   0      216.31      253.56     14.34 o 
   4   3   0     2973.27     2591.19     67.46 o 
   5   3   0      620.07      595.73     26.47 o 
   6   3   0     1062.21     1163.54     50.69 o 
   7   3   0       25.26       -0.74     28.46 o 
   8   3   0      152.60      169.36     40.23 o 
   9   3   0      103.69       98.60     35.00 o 
   0   4   0      100.00      129.05     42.63 o 
   1   4   0     3888.12     4259.66     54.40 o 
   2   4   0      823.31      840.94     22.66 o 
   3   4   0      253.93      346.34     50.66 o 
   4   4   0     3166.96     3421.64     56.62 o 
   5   4   0      251.64      262.31     36.61 o 
   6   4   0       83.87       19.19     32.20 o 
   7   4   0      245.09      248.58     39.25 o 
   8   4   0       18.06       35.66     33.93 o 
   9   4   0       10.11      -22.03     35.12 o 
   1   5   0     6675.28     6873.42    103.21 o 
   2   5   0       27.16       25.41     11.83 o 
   3   5   0     5724.15     5706.89     67.97 o 
   4   5   0       98.22       68.32     22.77 o 
   5   5   0     2708.07     2900.60     85.33 o 
   6   5   0      845.99      832.71     73.39 o 
   7   5   0      914.98     1097.74     65.55 o 
   8   5   0        0.55       -5.93     28.93 o 
   0   6   0    38034.47    39265.12    202.57 o 
   1   6   0      277.96      253.73     13.04 o 
   2   6   0     4910.61     5851.76    154.34 o 
   3   6   0      488.03      498.68     28.41 o 
   4   6   0     2512.11     2240.57     59.02 o 
   5   6   0       23.16       48.47     25.08 o 
   6   6   0     5180.55     5193.77    124.81 o 
   7   6   0      225.27      254.06     46.19 o 
   8   6   0      774.39      727.20     74.58 o 
   1   7   0    16465.19    17287.28    189.34 o 
   2   7   0      340.88      314.85     24.93 o 
   3   7   0     1999.57     1774.33     92.12 o 
   4   7   0      425.69      404.57     31.52 o 
   5   7   0     5650.03     5387.86    137.87 o 
   6   7   0        7.24       27.33     32.23 o 
   7   7   0     1354.02     1478.08     77.03 o 
   8   7   0       32.56       13.88     29.32 o 
   0   8   0    14680.37    15256.65    381.59 o 
   1   8   0       81.37       72.14     14.00 o 
   2   8   0     1890.76     1993.00     52.86 o 
   3   8   0        2.33       -6.90     16.48 o 
   4   8   0     3957.92     3469.60     77.22 o 
   5   8   0       89.56      138.62     27.74 o 
   6   8   0     1521.77     1611.46     77.55 o 
   7   8   0        0.04      -14.96     25.57 o 
   1   9   0     2749.57     2773.93     65.74 o 
   2   9   0      954.83      904.52     42.94 o 
   3   9   0      271.27      190.47     22.93 o 
   4   9   0      423.67      369.47     32.99 o 
   5   9   0     1012.96      973.82     47.80 o 
   6   9   0       64.65       53.01     25.24 o 
   7   9   0      202.00      210.24     36.57 o 
   0  10   0      756.25      961.12     80.27 o 
   1  10   0      494.32      519.91     34.18 o 
   2  10   0        5.80       -1.84     14.42 o 
   3  10   0       26.15      -11.79     20.13 o 
   4  10   0       25.42       34.95     24.69 o 
   5  10   0       60.84       46.30     22.58 o 
   6  10   0       91.36       62.44     27.43 o 
   1  11   0      247.82      208.03     32.17 o 
   2  11   0       35.97       14.06     19.73 o 
   3  11   0      614.51      541.34     36.94 o 
   4  11   0        9.03      -21.09     21.74 o 
   5  11   0       46.33       34.94     22.78 o 
   0  12   0     2484.22     2623.56    139.71 o 
   1  12   0       20.69        3.96     27.36 o 
   2  12   0      561.64      579.78     51.92 o 
   3  12   0       34.44       27.77     23.52 o 
   4  12   0      432.42      418.85     45.76 o 
   1  13   0     1461.42     1446.48     91.19 o 
   2  13   0       33.47       37.70     26.19 o 
  -9   0   1      305.47      382.26     65.04 o 
  -7   0   1     4939.51     5024.85    109.27 o 
  -5   0   1    12300.41    13169.83    145.75 o 
  -3   0   1      247.59      274.55     36.56 o 
  -1   0   1    32693.41    32949.70    189.77 o 
   1   0   1    34492.60    33270.43    257.14 o 
   3   0   1     1560.16      980.84     34.67 o 
   5   0   1     1027.97     1044.07     47.75 o 
   7   0   1     2592.72     3121.87     93.57 o 
  -9   1   1       63.13       81.40     35.84 o 
  -8   1   1      883.83      892.25     62.59 o 
  -7   1   1      596.89      595.65     32.01 o 
  -6   1   1     5513.14     5230.87     71.24 o 
  -5   1   1      590.28      514.75     27.17 o 
  -4   1   1     3935.17     3063.04     42.41 o 
  -3   1   1        4.42       15.45     12.51 o 
  -2   1   1    13473.05    15078.45    183.73 o 
  -1   1   1     2740.97     3071.44     63.80 o 
   0   1   1    18123.71    19943.38    331.95 o 
   1   1   1    11327.64    12356.88    201.97 o 
   2   1   1     8112.90     9470.98    449.37 o 
   3   1   1       86.56       91.84     11.61 o 
   4   1   1     1598.73     1771.52     36.21 o 
   5   1   1     2565.41     2480.57    102.90 o 
   6   1   1     1515.11     1535.53     43.81 o 
   7   1   1      436.60      471.66     31.43 o 
   8   1   1      538.96      617.54     52.41 o 
   9   1   1       47.94       73.30     31.35 o 
  -9   2   1      569.96      571.38     52.67 o 
  -8   2   1      208.42      126.88     36.52 o 
  -7   2   1      368.56      326.89     26.18 o 
  -6   2   1     1121.14     1167.48     35.17 o 
  -5   2   1      693.86      721.22     25.49 o 
  -4   2   1     5160.19     4676.63     51.60 o 
  -3   2   1    10197.24    10960.13     70.47 o 
  -2   2   1     4731.06     4060.84     31.12 o 
  -1   2   1     9361.33     8963.87    175.80 o 
   0   2   1    12910.95    13233.28     66.20 o 
   1   2   1     1057.29      967.66     76.36 o 
   2   2   1     5168.63     4496.40     44.72 o 
   3   2   1     5780.57     5394.39     64.97 o 
   4   2   1     5758.06     6504.27     96.32 o 
   5   2   1      676.77      727.20     29.66 o 
   6   2   1     1992.34     2245.85     51.09 o 
   7   2   1      164.39      178.69     27.22 o 
   8   2   1      626.50      699.21     54.32 o 
   9   2   1       43.23       87.88     52.84 o 
  -9   3   1      446.33      435.83     49.44 o 
  -8   3   1      132.32      107.16     32.99 o 
  -7   3   1        2.18       -0.13     25.18 o 
  -6   3   1       27.87       37.85     22.67 o 
  -5   3   1     6030.62     5655.14    175.81 o 
  -4   3   1      688.28      668.34     20.59 o 
  -3   3   1    16371.83    19365.96    152.68 o 
  -2   3   1      277.76      254.15     17.64 o 
  -1   3   1     7671.55     4405.61   2374.60 o 
   0   3   1     2610.73     2898.24     44.62 o 
   1   3   1     3778.84     4081.19     58.59 o 
   2   3   1      736.80      786.82     26.22 o 
   3   3   1    13978.88    14293.96    320.27 o 
   4   3   1       55.62       48.51     14.48 o 
   5   3   1     3859.09     4023.37     74.41 o 
   6   3   1        4.62       -7.70     21.47 o 
   7   3   1      783.75      880.62     58.15 o 
   8   3   1       69.75       41.96     33.60 o 
   9   3   1      932.09     1177.60     73.75 o 
  -9   4   1       86.61       76.80     39.24 o 
  -8   4   1      383.81      411.20     82.33 o 
  -7   4   1       65.33       22.54     27.27 o 
  -6   4   1      474.88      463.59     40.58 o 
  -5   4   1       10.96       38.99     29.18 o 
  -4   4   1     7611.09     7643.22     86.73 o 
  -3   4   1     2819.13     2741.95     33.35 o 
  -2   4   1    14247.86    13244.31    178.69 o 
  -1   4   1     1736.90     1711.61     38.44 o 
   0   4   1     5266.96     5072.33     96.09 o 
   1   4   1      915.39      857.18     16.02 o 
   2   4   1     5813.25     5102.71     68.40 o 
   3   4   1     2098.80     2030.67     37.19 o 
   4   4   1     7235.97     8301.13     74.38 o 
   5   4   1      549.51      526.13     35.83 o 
   6   4   1     1430.72     1630.02    131.96 o 
   7   4   1       15.90        7.80     29.95 o 
   8   4   1      889.26      908.29     63.34 o 
  -9   5   1      229.72      187.16     44.81 o 
  -8   5   1      675.23      639.52     76.97 o 
  -7   5   1      367.83      297.30     39.18 o 
  -6   5   1      612.51      604.56     45.73 o 
  -5   5   1      917.80      755.82     46.15 o 
  -4   5   1     2266.91     2004.45     52.62 o 
  -3   5   1     2126.70     2353.74     52.64 o 
  -2   5   1     5810.67     6253.32    119.15 o 
  -1   5   1    10807.65    11688.51    179.82 o 
   0   5   1     4754.77     4868.22     81.19 o 
   1   5   1     1796.48     1794.73     40.71 o 
   2   5   1     3196.98     2966.72    375.28 o 
   3   5   1     2607.65     1892.08    355.87 o 
   4   5   1     1781.10     1902.31     55.31 o 
   5   5   1     2366.95     2397.02    276.72 o 
   6   5   1       72.06       46.90     27.49 o 
   7   5   1      809.77      878.15     91.19 o 
   8   5   1      291.72      325.83     44.21 o 
  -8   6   1       60.88       22.59     27.95 o 
  -7   6   1     2088.16     2123.63     86.95 o 
  -6   6   1       32.29       16.12     27.37 o 
  -5   6   1     3705.72     3709.87    119.69 o 
  -4   6   1      567.39      558.48     34.46 o 
  -3   6   1     1580.54     1663.70     46.30 o 
  -2   6   1      728.45      558.35     56.23 o 
  -1   6   1     7984.49     7619.26     52.40 o 
   0   6   1      997.20      985.10     20.79 o 
   1   6   1    11087.36    11030.13     82.83 o 
   2   6   1      489.42      517.76     42.80 o 
   3   6   1     3526.14     2997.79     62.42 o 
   4   6   1      608.70      612.68     41.82 o 
   5   6   1       10.07        3.58     25.55 o 
   6   6   1      444.42      393.97     60.50 o 
   7   6   1     1272.56     1458.68     88.39 o 
   8   6   1       81.54      136.39     40.39 o 
  -8   7   1      433.95      394.12     48.45 o 
  -7   7   1      120.41       92.56     32.72 o 
  -6   7   1     3177.59     2999.18    128.71 o 
  -5   7   1       11.43       18.40     20.39 o 
  -4   7   1     3192.57     2846.81    132.77 o 
  -3   7   1      541.04      539.54     32.84 o 
  -2   7   1     3554.14     3890.24    110.31 o 
  -1   7   1     2464.94     2361.34     31.76 o 
   0   7   1     7035.42     7294.31     60.83 o 
   1   7   1       81.07       54.12     13.25 o 
   2   7   1     3764.20     3792.82     95.47 o 
   3   7   1       18.04        0.72     17.20 o 
   4   7   1     1088.59     1099.82     46.95 o 
   5   7   1       89.77       71.54     23.70 o 
   6   7   1      750.74      794.95     55.78 o 
   7   7   1        0.95      -21.93     25.43 o 
  -7   8   1      593.29      573.62     54.48 o 
  -6   8   1      338.06      364.29     35.06 o 
  -5   8   1     1598.27     1519.18     55.43 o 
  -4   8   1      180.01      155.97     27.91 o 
  -3   8   1     2458.63     2504.84     62.01 o 
  -2   8   1      895.57      830.99     37.54 o 
  -1   8   1     4772.09     5271.49     84.25 o 
   0   8   1     2421.14     2458.64     36.14 o 
   1   8   1     1172.93     1237.50     32.08 o 
   2   8   1      189.20      167.74     38.97 o 
   3   8   1     1251.39     1152.55     45.49 o 
   4   8   1      794.52      776.21     41.36 o 
   5   8   1     1126.19     1149.22     57.72 o 
   6   8   1      547.15      469.36     59.22 o 
   7   8   1      208.76      161.88     33.55 o 
  -7   9   1       25.71       -6.25     30.55 o 
  -6   9   1      387.52      332.35     35.91 o 
  -5   9   1     1755.24     1638.72     59.22 o 
  -4   9   1      199.88      167.39     27.53 o 
  -3   9   1     1262.66     1462.41     52.30 o 
  -2   9   1     1405.09     1361.33     41.75 o 
  -1   9   1      744.59      739.88     31.98 o 
   0   9   1     1152.59     1170.81    105.47 o 
   1   9   1     2418.70     2360.39     58.45 o 
   2   9   1      575.52      558.75     34.25 o 
   3   9   1     2280.37     2159.59     81.61 o 
   4   9   1       90.37       54.58     22.17 o 
   5   9   1     1009.19      987.48     49.26 o 
   6   9   1      183.17      168.66     32.07 o 
  -6  10   1      403.58      365.14     37.00 o 
  -5  10   1      107.40       60.77     25.82 o 
  -4  10   1     1972.80     1997.63     64.53 o 
  -3  10   1       60.99       15.51     21.92 o 
  -2  10   1      906.74      914.63     37.19 o 
  -1  10   1        0.40        1.74     16.33 o 
   0  10   1     1806.82     1820.47     84.40 o 
   1  10   1      866.53      743.82     83.71 o 
   2  10   1     2314.13     2045.66     69.72 o 
   3  10   1       67.26       69.21     23.23 o 
   4  10   1     1610.60     1641.23     60.05 o 
   5  10   1       56.69       78.07     24.44 o 
   6  10   1      303.33      340.83     36.88 o 
  -5  11   1      347.96      301.48     34.05 o 
  -4  11   1        2.32      -22.78     23.80 o 
  -3  11   1      972.95     1121.00     51.07 o 
  -2  11   1      855.43      931.97     46.95 o 
  -1  11   1     1698.60     1801.99     78.12 o 
   0  11   1       37.64       39.27     24.45 o 
   1  11   1     1064.38      927.06     57.31 o 
   2  11   1       47.45       72.83     28.93 o 
   3  11   1      702.83      641.81     39.32 o 
   4  11   1      294.97      322.55     32.69 o 
   5  11   1      722.46      741.78     47.62 o 
  -4  12   1      191.13      134.11     26.23 o 
  -3  12   1      175.31      168.28     33.36 o 
  -2  12   1      820.78      788.42     55.54 o 
  -1  12   1      786.10      723.58     56.63 o 
   0  12   1      468.75      431.52     46.80 o 
   1  12   1      698.29      764.16     56.59 o 
   2  12   1      136.27      141.23     58.57 o 
   3  12   1      434.14      438.51     44.65 o 
   4  12   1      462.40      500.62    111.14 o 
  -3  13   1      154.39      168.73     34.34 o 
  -2  13   1      515.42      525.09     51.02 o 
  -1  13   1        1.32        3.90     23.21 o 
   0  13   1      633.24      587.31     53.30 o 
   1  13   1        8.32      -31.25     27.38 o 
   2  13   1      788.46      775.46     59.67 o 
  -8   0   2      352.46      335.15     38.98 o 
  -6   0   2      658.93      722.61     43.59 o 
  -4   0   2     6443.05     5199.67     79.19 o 
  -2   0   2     5455.46     6488.93     70.70 o 
   0   0   2      701.44      643.35    166.21 o 
   2   0   2    10642.34    10846.71    147.33 o 
   4   0   2     5312.95     5090.54     95.08 o 
   6   0   2       62.83       37.70     24.49 o 
   8   0   2        0.94        0.71     31.62 o 
  -9   1   2      231.70      260.07     40.61 o 
  -8   1   2      468.73      465.25     36.25 o 
  -7   1   2       44.33       27.23     20.42 o 
  -6   1   2     3298.07     3435.24     57.29 o 
  -5   1   2      151.89       96.80     15.43 o 
  -4   1   2     1026.04     1060.98     31.94 o 
  -3   1   2     3824.98     4748.93     59.74 o 
  -2   1   2     8764.78     8778.08     64.54 o 
  -1   1   2      444.35      468.04     15.64 o 
   0   1   2     7665.33     7790.93    186.43 o 
   1   1   2      194.18      254.62     18.09 o 
   2   1   2     6393.71     5922.23     75.50 o 
   3   1   2       35.84       61.67     20.15 o 
   4   1   2      150.58      149.11     19.15 o 
   5   1   2      933.48     1141.45     35.54 o 
   6   1   2      932.38     1045.45     37.96 o 
   7   1   2       22.50       17.17     20.70 o 
   8   1   2      434.70      496.18     40.16 o 
  -9   2   2      645.89      647.37     75.09 o 
  -8   2   2      413.41      392.88     45.26 o 
  -7   2   2     2564.00     2501.98     65.44 o 
  -6   2   2      550.39      499.97     25.07 o 
  -5   2   2     6061.87     5863.49    218.01 o 
  -4   2   2     1149.65      954.36     24.68 o 
  -3   2   2    13848.06    15818.91    234.42 o 
  -2   2   2     1076.61     1076.36     22.49 o 
  -1   2   2    38846.03    40533.47    402.13 o 
   0   2   2     4914.02     4874.86     78.06 o 
   1   2   2     4371.11     4795.98    370.93 o 
   2   2   2      301.08      399.52     23.93 o 
   3   2   2    11644.57    12493.05    128.09 o 
   4   2   2     1258.71     1147.35     46.62 o 
   5   2   2     3091.96     3415.16     58.61 o 
   6   2   2      195.65      197.13     23.66 o 
   7   2   2     1409.44     1508.32     58.01 o 
   8   2   2       44.69       53.79     35.45 o 
  -9   3   2       80.50       47.71     40.23 o 
  -8   3   2     3326.41     3314.68    104.45 o 
  -7   3   2       10.11      -13.84     30.44 o 
  -6   3   2     1609.93     1682.27     51.23 o 
  -5   3   2        0.22      -19.59     13.06 o 
  -4   3   2    12356.88    13612.43    124.35 o 
  -3   3   2     1165.36     1364.68     20.04 o 
  -2   3   2    85969.01    89085.52    312.69 o 
  -1   3   2     1829.59     1883.60     35.36 o 
   1   3   2      423.04      445.65     13.43 o 
   2   3   2    20262.33    18887.85    137.20 o 
   3   3   2      217.44      302.14     20.76 o 
   4   3   2    19754.65    21735.32    567.22 o 
   5   3   2       47.41       42.12     21.13 o 
   6   3   2     1052.80     1321.75     50.87 o 
   7   3   2       38.95       43.77     24.90 o 
   8   3   2     1137.43     1358.27     77.08 o 
  -9   4   2     1088.45     1009.75     66.51 o 
  -8   4   2      113.18      130.29     34.42 o 
  -7   4   2     4834.40     4725.62    118.70 o 
  -6   4   2       88.60       46.90     27.32 o 
  -5   4   2     1590.33     1380.99     40.51 o 
  -4   4   2       32.22        9.94     10.92 o 
  -3   4   2    31494.43    34801.69    424.66 o 
  -2   4   2      344.90      403.42     22.38 o 
  -1   4   2    17587.19    18699.09    112.52 o 
   0   4   2      118.59      130.79     11.93 o 
   1   4   2     3182.99     3007.43     96.62 o 
   2   4   2      444.29      473.55     18.99 o 
   3   4   2    23514.23    24418.60    258.31 o 
   4   4   2       23.95       32.30     20.59 o 
   5   4   2     3930.40     4214.09    230.43 o 
   6   4   2       49.10       33.93     28.09 o 
   7   4   2      882.57     1043.89     76.05 o 
   8   4   2       48.68       48.02     35.73 o 
  -9   5   2       83.86       79.19     38.83 o 
  -8   5   2     1434.99     1399.58    121.60 o 
  -7   5   2       36.86       31.36     27.70 o 
  -6   5   2     3448.97     3166.17    244.52 o 
  -5   5   2        8.59       27.77     25.94 o 
  -4   5   2     1754.14     2134.37    125.46 o 
  -3   5   2      725.82      896.04     34.15 o 
  -2   5   2    18684.35    19676.09    212.95 o 
  -1   5   2      236.06      235.06     13.09 o 
   0   5   2     3191.31     3210.16     41.63 o 
   1   5   2        1.48        7.66      8.90 o 
   2   5   2     7701.40     5899.20    827.08 o 
   3   5   2       19.91       32.18     16.44 o 
   4   5   2     4124.32     4445.61    115.75 o 
   5   5   2      129.02      216.99     42.61 o 
   6   5   2      623.39      647.74     57.52 o 
   7   5   2        5.68       -2.16     25.99 o 
   8   5   2      827.55      911.80     80.45 o 
  -8   6   2       12.77        4.34     24.19 o 
  -7   6   2      463.03      356.93     43.54 o 
  -6   6   2        5.88      -13.12     26.03 o 
  -5   6   2      326.13      272.10     27.66 o 
  -4   6   2     2465.82     2146.21     57.08 o 
  -3   6   2     2454.18     2551.70     57.12 o 
  -2   6   2      568.06      510.36     29.85 o 
  -1   6   2     3887.21     4053.68    107.70 o 
   0   6   2     1297.87     1338.30     92.57 o 
   1   6   2      121.29      110.86     12.80 o 
   2   6   2     4587.82     4236.26    292.25 o 
   3   6   2     1368.47     1365.01     34.91 o 
   4   6   2     2373.88     2243.99     61.78 o 
   5   6   2      212.95      227.01     41.46 o 
   6   6   2       21.63       54.16     28.24 o 
   7   6   2      324.76      311.15     45.97 o 
  -8   7   2       54.67       30.43     31.51 o 
  -7   7   2        4.43       11.78     26.69 o 
  -6   7   2      279.87      261.25     38.91 o 
  -5   7   2       29.61       28.06     22.00 o 
  -4   7   2       40.69       24.96     18.61 o 
  -3   7   2     1261.41     1350.54     45.62 o 
  -2   7   2       98.01      119.75     17.58 o 
  -1   7   2     1006.17      963.48     26.14 o 
   0   7   2      898.53      934.47     28.65 o 
   1   7   2      293.60      285.02     18.83 o 
   2   7   2      165.60      105.51     17.65 o 
   3   7   2        0.02       12.63     20.92 o 
   4   7   2        1.77        5.78     21.19 o 
   5   7   2      515.44      525.01     44.38 o 
   6   7   2        4.34       -2.47     24.52 o 
   7   7   2        0.28        6.16     27.81 o 
  -8   8   2      301.63      242.36     45.57 o 
  -7   8   2      481.18      431.41     50.16 o 
  -6   8   2      251.57      245.16     28.91 o 
  -5   8   2     1103.03      984.90     53.30 o 
  -4   8   2      175.92      140.06     27.43 o 
  -3   8   2     1269.18     1307.67     47.31 o 
  -2   8   2      236.23      249.09     22.78 o 
  -1   8   2     2731.00     2714.82     52.22 o 
   0   8   2        0.74        4.93     11.76 o 
   1   8   2     2335.68     2229.51     42.88 o 
   2   8   2        6.83        0.82     19.35 o 
   3   8   2      503.26      518.37     33.01 o 
   4   8   2      227.47      205.91     24.68 o 
   5   8   2      789.79      738.53     42.31 o 
   6   8   2        2.94       -3.41     29.40 o 
   7   8   2      221.00      168.65     36.96 o 
  -7   9   2       48.33       11.10     23.79 o 
  -6   9   2      615.35      556.40     60.40 o 
  -5   9   2      111.67      118.05     23.26 o 
  -4   9   2     3260.53     3717.71    117.28 o 
  -3   9   2      284.79      312.30     30.50 o 
  -2   9   2     7742.30     7665.05     96.42 o 
  -1   9   2        8.06       -5.00     15.02 o 
   0   9   2     1110.18     1252.72     44.57 o 
   1   9   2       38.80       13.90     17.83 o 
   2   9   2     3098.29     2770.00    147.33 o 
   3   9   2      107.33      136.22     23.49 o 
   4   9   2     2546.33     2622.56     72.25 o 
   5   9   2       64.98       67.80     22.00 o 
   6   9   2      500.47      456.55     46.17 o 
  -6  10   2        0.03      -14.09     20.14 o 
  -5  10   2     1543.81     1469.65     59.14 o 
  -4  10   2      149.93      139.17     24.29 o 
  -3  10   2     4216.74     4420.82     79.31 o 
  -2  10   2      102.55       97.91     24.02 o 
  -1  10   2     4740.38     4777.79    103.57 o 
   0  10   2       49.60       31.92     26.24 o 
   1  10   2     1496.95     1270.07     61.17 o 
   2  10   2      218.96      259.82     32.15 o 
   3  10   2     4210.48     4389.85    158.71 o 
   4  10   2      157.68      149.88     28.70 o 
   5  10   2      983.71     1072.42     53.44 o 
  -5  11   2       17.10      -10.72     20.85 o 
  -4  11   2      959.28      996.39     49.64 o 
  -3  11   2       70.76       49.96     20.76 o 
  -2  11   2     3688.93     3598.97     97.16 o 
  -1  11   2      427.51      298.65     35.88 o 
   0  11   2     1554.76     1539.85     78.71 o 
   1  11   2      130.22       92.33     30.04 o 
   2  11   2     2237.17     2033.05     99.72 o 
   3  11   2        0.09        1.68     19.15 o 
   4  11   2     1243.40     1332.68     60.51 o 
  -4  12   2      150.50      156.47     28.54 o 
  -3  12   2     1293.98     1385.01     58.88 o 
  -2  12   2      117.32      131.68     28.75 o 
  -1  12   2     1117.22     1095.67    132.47 o 
   0  12   2        0.73       -2.06     18.77 o 
   1  12   2      308.68      294.41     37.71 o 
   2  12   2       50.46       34.10     36.88 o 
   3  12   2      913.20      718.02     79.81 o 
  -3  13   2       91.47       90.11     29.71 o 
  -2  13   2      445.80      455.69     48.21 o 
  -1  13   2      167.86      211.73     34.79 o 
   0  13   2        2.45      -17.92     35.87 o 
   1  13   2        8.27       25.94     29.26 o 
  -9   0   3       71.32       53.85     49.35 o 
  -7   0   3     3797.45     4039.71    174.85 o 
  -5   0   3     3972.82     4264.00     81.79 o 
  -1   0   3    18278.44    15891.92    159.44 o 
   1   0   3    20155.80    17302.73    187.78 o 
   3   0   3     7300.88     8053.80    151.82 o 
   5   0   3     1710.30     2083.52     69.67 o 
   7   0   3     1990.53     2256.66     85.78 o 
 -10   1   3      108.40       18.90     38.99 o 
  -9   1   3        9.82       63.57     44.58 o 
  -8   1   3      404.07      374.11     33.73 o 
  -7   1   3     1610.41     1577.86     54.95 o 
  -6   1   3     4151.12     3910.33     61.27 o 
  -5   1   3     3638.39     3208.52     50.24 o 
  -4   1   3     4008.92     4488.12     53.65 o 
  -3   1   3       94.29       86.15     10.49 o 
  -2   1   3     3824.59     4694.30     80.03 o 
  -1   1   3      215.02      189.60     24.80 o 
   0   1   3    12671.92    13325.28    350.65 o 
   1   1   3    13583.27    13101.44    171.23 o 
   2   1   3    11396.88    11999.19    123.66 o 
   3   1   3      178.98      224.68     23.74 o 
   4   1   3     3103.91     3056.55     93.20 o 
   5   1   3      322.25      333.65     24.24 o 
   6   1   3     1255.53     1356.78     43.97 o 
   7   1   3      177.38      236.87     27.10 o 
   8   1   3      564.09      613.51     43.85 o 
  -9   2   3       38.80       19.53     32.27 o 
  -8   2   3     1368.17     1312.70     67.92 o 
  -7   2   3      612.37      572.62     49.60 o 
  -6   2   3     3416.31     3484.45     56.29 o 
  -5   2   3     2622.18     2784.70     46.20 o 
  -4   2   3     5846.95     6777.93     63.99 o 
  -3   2   3     4109.49     3420.95    107.71 o 
  -2   2   3     7265.17     6908.53    155.98 o 
  -1   2   3     1469.03     1296.93     20.22 o 
   0   2   3     7822.62     7727.90    142.45 o 
   1   2   3     2511.59     2154.36     54.92 o 
   2   2   3     3238.71     2615.03    127.10 o 
   3   2   3     5025.34     4987.35    191.96 o 
   4   2   3     2023.07     1930.34     59.90 o 
   5   2   3      683.56      833.25     33.69 o 
   6   2   3     1102.79     1345.45     43.48 o 
   7   2   3      277.46      341.79     34.11 o 
   8   2   3       70.27       65.94     35.58 o 
  -9   3   3     2036.13     1917.33     87.50 o 
  -8   3   3        0.88       -1.52     31.34 o 
  -7   3   3     2141.94     1984.94    151.18 o 
  -6   3   3      587.57      539.63     32.03 o 
  -5   3   3     1314.64     1118.56     29.16 o 
  -4   3   3        7.17       -7.14     10.67 o 
  -3   3   3    32388.24    34210.84    229.80 o 
  -2   3   3     1258.11     1542.94     36.06 o 
  -1   3   3    15339.33    17034.04     96.01 o 
   0   3   3      160.39      181.43     12.46 o 
   1   3   3     1039.75     1096.82    206.76 o 
   2   3   3      275.16      300.45     19.73 o 
   3   3   3     3242.90     3644.52     72.28 o 
   4   3   3      297.27      245.98     24.09 o 
   5   3   3     3776.90     4406.37    110.23 o 
   6   3   3       71.32       70.12     22.08 o 
   7   3   3      241.54      264.03     42.07 o 
   8   3   3        5.64       15.57     28.14 o 
  -9   4   3       40.63       50.78     30.60 o 
  -8   4   3     2346.58     2337.76    118.34 o 
  -7   4   3       26.29        0.51     31.72 o 
  -6   4   3     1760.20     1629.58     66.46 o 
  -5   4   3      156.58      155.81     20.51 o 
  -4   4   3     7389.27     8551.65    161.06 o 
  -3   4   3     2446.44     2276.40     56.88 o 
  -2   4   3    19534.55    20406.79    217.35 o 
  -1   4   3        6.05        7.42      8.33 o 
   0   4   3     2620.60     2368.34     35.24 o 
   1   4   3      393.27      348.48     19.64 o 
   2   4   3     5000.77     4471.35    144.95 o 
   3   4   3     1504.08     1509.39     87.17 o 
   4   4   3     2163.94     2206.89     73.37 o 
   5   4   3        0.20      -21.14     22.44 o 
   6   4   3      878.20      961.87     57.39 o 
   7   4   3       84.17       59.85     33.75 o 
   8   4   3       86.01       72.49     32.77 o 
  -9   5   3      227.96      169.52     36.47 o 
  -8   5   3      195.40      246.34     82.98 o 
  -7   5   3     1598.04     1466.09     71.44 o 
  -6   5   3     1391.30     1165.99     64.63 o 
  -5   5   3     3713.69     3917.88     77.84 o 
  -4   5   3     1124.47     1254.81     43.70 o 
  -3   5   3     3276.75     3319.70    112.21 o 
  -2   5   3     5476.66     6342.61     56.35 o 
  -1   5   3     2447.09     2647.91     36.79 o 
   0   5   3      276.56      236.74     15.01 o 
   1   5   3     4183.56     3892.72     47.42 o 
   2   5   3     3301.93     3470.75     72.48 o 
   3   5   3     2078.61     2264.23     81.86 o 
   4   5   3     1744.74     1662.38     68.34 o 
   5   5   3      331.96      363.31     37.43 o 
   6   5   3      383.68      462.75     45.91 o 
   7   5   3      223.03      273.38     73.16 o 
  -9   6   3       47.59       -4.96     34.90 o 
  -8   6   3      122.53       72.68     33.85 o 
  -7   6   3     2497.34     2463.23     93.11 o 
  -6   6   3      661.74      539.98     47.65 o 
  -5   6   3      843.67      878.96     42.21 o 
  -4   6   3      545.22      529.21     31.89 o 
  -3   6   3     2123.91     1858.70     50.45 o 
  -2   6   3      758.34      813.49     25.45 o 
  -1   6   3     8204.84     8453.50    137.85 o 
   0   6   3      805.49      772.06     24.73 o 
   1   6   3     4047.04     3987.59    111.91 o 
   2   6   3      133.66      128.94     16.21 o 
   3   6   3     2020.84     2122.63     65.64 o 
   4   6   3      396.73      353.33     33.51 o 
   5   6   3     1713.70     1883.15     76.72 o 
   6   6   3      180.08      176.97     35.80 o 
   7   6   3      736.31      812.13     60.96 o 
  -8   7   3      311.15      318.79     44.46 o 
  -7   7   3        8.94      -32.97     24.03 o 
  -6   7   3     2495.20     2367.61     89.00 o 
  -5   7   3      502.76      390.97     34.31 o 
  -4   7   3      860.10      841.80     39.28 o 
  -3   7   3       45.44       60.80     19.93 o 
  -2   7   3     3161.74     3363.77     57.81 o 
  -1   7   3       80.78       83.15     13.90 o 
   0   7   3     6235.08     6023.11    147.43 o 
   1   7   3      978.48      868.00     41.66 o 
   2   7   3     4634.39     4737.42    217.69 o 
   3   7   3       42.64       46.66     21.55 o 
   4   7   3     1219.95     1117.73     47.88 o 
   5   7   3      172.27      184.97     35.09 o 
   6   7   3      982.34      947.54    210.21 o 
   7   7   3       49.40       94.61     30.50 o 
  -8   8   3      226.92      251.23     43.23 o 
  -7   8   3      270.49      295.16     45.43 o 
  -6   8   3      343.04      320.82     33.17 o 
  -5   8   3     1829.70     1842.03     60.47 o 
  -4   8   3     1315.43     1372.47     52.63 o 
  -3   8   3     1408.19     1302.62     41.63 o 
  -2   8   3      487.11      423.52     25.36 o 
  -1   8   3     1056.99      921.01     47.12 o 
   0   8   3     1044.00     1016.96     31.93 o 
   1   8   3     3429.48     3245.32    129.30 o 
   2   8   3     1245.05     1172.99     44.65 o 
   3   8   3     2780.11     3027.38     72.55 o 
   4   8   3       37.31        7.90     16.21 o 
   5   8   3      274.20      257.46     43.85 o 
   6   8   3      266.84      315.06     39.90 o 
  -7   9   3      618.43      560.75     53.64 o 
  -6   9   3      275.62      314.63     32.25 o 
  -5   9   3      484.18      468.06     37.75 o 
  -4   9   3      988.32      897.15     50.62 o 
  -3   9   3     3559.86     3505.48     68.65 o 
  -2   9   3      104.79       89.59     19.77 o 
  -1   9   3     1839.91     1974.39     72.73 o 
   0   9   3      539.47      520.44     31.88 o 
   1   9   3     1142.92      963.74     61.09 o 
   2   9   3      965.32      986.83     72.06 o 
   3   9   3      410.75      412.47     32.32 o 
   4   9   3      386.92      367.87     33.78 o 
   5   9   3     1035.91     1106.68     54.08 o 
   6   9   3      110.44       99.74     36.03 o 
  -6  10   3      825.44      722.97     45.92 o 
  -5  10   3       38.30       22.30     23.82 o 
  -4  10   3     1399.97     1603.91     64.28 o 
  -3  10   3      106.00       80.89     21.00 o 
  -2  10   3     2436.83     2383.72     90.74 o 
  -1  10   3      259.78      206.87     23.74 o 
   0  10   3     1884.41     1962.97     77.34 o 
   1  10   3        9.06        0.18     21.80 o 
   2  10   3      771.77      718.09     39.09 o 
   3  10   3       14.97        0.82     21.40 o 
   4  10   3      709.28      708.65     43.45 o 
   5  10   3       76.93       49.22     22.71 o 
  -6  11   3        4.86        4.30     20.14 o 
  -5  11   3      808.58      820.66     50.58 o 
  -4  11   3      439.33      413.09     30.27 o 
  -3  11   3     1399.42     1376.03     56.29 o 
  -2  11   3      147.65      180.98     27.30 o 
  -1  11   3      825.28      809.73     56.03 o 
   0  11   3        0.96       12.49     19.72 o 
   1  11   3     1413.68     1403.81     70.41 o 
   2  11   3      354.35      329.52     64.49 o 
   3  11   3      399.44      331.18     32.31 o 
   4  11   3       99.81       54.54     24.13 o 
  -4  12   3      467.89      491.51     37.64 o 
  -3  12   3      417.36      382.09     35.52 o 
  -2  12   3      636.64      689.95     52.39 o 
  -1  12   3      726.68      748.49     57.22 o 
   0  12   3      273.14      241.45     38.18 o 
   1  12   3      335.77      318.48     40.39 o 
   2  12   3      242.47      186.57     36.29 o 
   3  12   3      292.80      252.55     63.85 o 
  -2  13   3      717.28      748.48     81.83 o 
  -1  13   3      181.86      163.91     38.85 o 
   0  13   3      719.87      634.30     54.55 o 
   1  13   3       47.49       88.46     27.34 o 
  -8   0   4      946.36      962.65     54.86 o 
  -6   0   4    15657.82    15785.74    176.45 o 
  -4   0   4    31744.42    31408.57    758.06 o 
  -2   0   4       43.12       68.95     16.83 o 
   0   0   4    49537.95    28635.90  17549.98 o 
   2   0   4    21258.08    23117.89    263.37 o 
   4   0   4      668.43      748.57     56.51 o 
   6   0   4     4479.48     4725.91    112.67 o 
   8   0   4      437.07      487.71     65.13 o 
 -10   1   4        6.56       -6.33     50.18 o 
  -9   1   4     1603.85     2055.77    370.57 o 
  -8   1   4      333.31      296.87     30.71 o 
  -7   1   4     2170.64     2275.85     52.02 o 
  -6   1   4     1319.51     1222.53     36.30 o 
  -5   1   4    16991.71    18142.33    226.47 o 
  -4   1   4       94.74      161.09     16.25 o 
  -3   1   4    16239.22    15865.08    104.43 o 
  -2   1   4      733.02      747.55     22.68 o 
  -1   1   4     1788.69     1406.28    130.87 o 
   0   1   4      607.41      773.92    177.72 o 
   1   1   4    39913.32    39583.30   2073.33 o 
   2   1   4        9.57        4.04     15.69 o 
   3   1   4     3760.90     3652.47     75.92 o 
   4   1   4        4.35        3.19     17.62 o 
   5   1   4     2400.41     2444.73    128.34 o 
   6   1   4       95.65       78.86     17.96 o 
   7   1   4     1237.14     1475.19     56.02 o 
   8   1   4       11.74       31.93     26.69 o 
 -10   2   4      649.81      678.19     64.44 o 
  -9   2   4        8.57       18.74     32.54 o 
  -8   2   4     1385.26     1311.29     67.67 o 
  -7   2   4        0.26      -18.93     20.88 o 
  -6   2   4      439.31      420.47     24.90 o 
  -5   2   4     2535.05     2212.15     40.88 o 
  -4   2   4    11672.20    10963.01    199.47 o 
  -3   2   4     1787.73     2077.95     34.28 o 
  -2   2   4     2448.81     2554.64    252.58 o 
  -1   2   4     1856.39     1987.70     47.44 o 
   0   2   4    10645.33    11273.69     78.32 o 
   1   2   4        5.55        8.34     11.30 o 
   2   2   4     5891.96     6104.19    173.15 o 
   3   2   4      879.68      786.78     38.11 o 
   4   2   4     2107.51     2019.62    108.34 o 
   5   2   4      149.93      229.86     28.88 o 
   6   2   4      718.45      713.22     51.77 o 
   7   2   4      108.16      132.84     26.80 o 
  -9   3   4      143.07       67.52     37.29 o 
  -8   3   4      104.09       97.68     37.34 o 
  -7   3   4       62.84       30.23     28.11 o 
  -6   3   4     1202.15     1110.72     47.79 o 
  -5   3   4      262.78      230.44     17.56 o 
  -4   3   4      781.23      510.38     26.36 o 
  -3   3   4      532.40      564.19     16.17 o 
  -2   3   4      781.03      996.88     18.43 o 
  -1   3   4      263.25      208.82     14.45 o 
   0   3   4     2927.48     3022.46     40.37 o 
   1   3   4      647.48      714.71    164.90 o 
   2   3   4     7378.19     7061.51     99.06 o 
   3   3   4      598.89      584.63     32.93 o 
   4   3   4      554.53      451.23     34.23 o 
   5   3   4       78.01       55.71     21.88 o 
   6   3   4        6.52       12.77     19.32 o 
   7   3   4        4.45       -7.04     28.03 o 
  -9   4   4       14.94      -14.45     28.63 o 
  -8   4   4      170.07      221.86     39.01 o 
  -7   4   4      224.88      185.00     35.11 o 
  -6   4   4       28.00        4.01     23.67 o 
  -5   4   4     1314.48     1281.72     41.66 o 
  -4   4   4     1327.68     1226.03     31.01 o 
  -3   4   4      570.17      704.36     25.93 o 
  -2   4   4     2325.74     2532.00     33.46 o 
  -1   4   4        2.36       19.67      9.90 o 
   0   4   4      546.02      439.56     18.75 o 
   1   4   4       32.20       30.14     13.89 o 
   2   4   4      672.97      621.79     50.47 o 
   3   4   4      534.91      445.01     31.56 o 
   4   4   4      606.10      638.92     34.77 o 
   5   4   4      196.25      225.60     27.90 o 
   6   4   4      108.61      144.02     34.90 o 
   7   4   4      170.66      174.29     39.08 o 
  -9   5   4      793.02      848.40     67.74 o 
  -8   5   4      221.44      232.93     40.78 o 
  -7   5   4     1178.68     1117.15     63.07 o 
  -6   5   4     1303.02     1315.94     65.78 o 
  -5   5   4     2330.67     2513.59     60.67 o 
  -4   5   4      601.82      661.31     36.37 o 
  -3   5   4     7584.90     5626.14   1637.96 o 
  -2   5   4     1483.08     1444.56     27.04 o 
  -1   5   4     3488.50     3514.90     50.84 o 
   0   5   4      329.06      262.16     17.39 o 
   1   5   4     5017.48     4716.54    128.61 o 
   2   5   4      208.25      221.65     19.66 o 
   3   5   4     3855.97     3516.17    209.89 o 
   4   5   4      106.49      109.50     21.28 o 
   5   5   4      751.14      824.85     53.28 o 
   6   5   4      206.41      194.06     48.94 o 
   7   5   4      302.82      410.95     47.16 o 
  -9   6   4        9.23       32.47     38.62 o 
  -8   6   4     1304.40     1299.44     76.63 o 
  -7   6   4       18.23       -8.95     27.40 o 
  -6   6   4     4741.24     4651.54    117.98 o 
  -5   6   4      674.05      730.15     65.35 o 
  -4   6   4     9936.59     9690.96    276.99 o 
  -3   6   4      307.62      334.26     27.45 o 
  -2   6   4      980.90     1121.46     25.93 o 
  -1   6   4      576.59      548.31     20.19 o 
   0   6   4    17912.38    18687.96    123.71 o 
   1   6   4      165.48      142.63     16.82 o 
   2   6   4     6832.66     7296.80    216.28 o 
   3   6   4      109.82       86.69     16.46 o 
   4   6   4     1211.57     1318.49    114.95 o 
   5   6   4       38.74       17.13     25.39 o 
   6   6   4     1449.10     1447.13     73.85 o 
   7   6   4       50.38       59.62     32.42 o 
  -8   7   4        5.11        0.67     28.32 o 
  -7   7   4     1695.46     1662.63     79.51 o 
  -6   7   4        3.08      -15.89     18.02 o 
  -5   7   4     8439.93     8820.67    280.07 o 
  -4   7   4      279.25      354.13     32.66 o 
  -3   7   4     5452.76     5427.66    125.60 o 
  -2   7   4      351.38      381.65     22.46 o 
  -1   7   4     3121.06     3143.28     46.17 o 
   0   7   4      115.10      121.01     17.16 o 
   1   7   4    15366.89    16017.37    154.46 o 
   2   7   4      630.55      636.94     38.49 o 
   3   7   4     1853.17     1968.70     59.07 o 
   4   7   4        2.90        8.10     19.50 o 
   5   7   4     1209.85     1270.12     67.76 o 
   6   7   4       79.56      101.21     31.84 o 
  -8   8   4      413.73      317.79     44.36 o 
  -7   8   4        2.43       -3.59     22.93 o 
  -6   8   4     1513.80     1548.43     58.93 o 
  -5   8   4       46.04       11.12     23.25 o 
  -4   8   4     7303.89     7189.33    159.37 o 
  -3   8   4      181.06      149.21     20.68 o 
  -2   8   4     1539.28     1563.56     43.55 o 
  -1   8   4       98.37       79.61     17.45 o 
   0   8   4     4359.27     4230.02    189.49 o 
   1   8   4      118.12       98.60     17.42 o 
   2   8   4     4266.24     4605.09    171.48 o 
   3   8   4       44.00       55.74     22.95 o 
   4   8   4      693.00      682.58     40.37 o 
   5   8   4        4.59       21.96     29.23 o 
   6   8   4      925.87      942.31    112.19 o 
  -7   9   4       52.74       44.65     26.71 o 
  -6   9   4      132.88       74.49     24.15 o 
  -5   9   4     1604.65     1584.78     59.25 o 
  -4   9   4      256.17      254.70     24.90 o 
  -3   9   4     1464.30     1485.72     47.04 o 
  -2   9   4      367.44      385.76     27.35 o 
  -1   9   4      133.28      106.21     20.07 o 
   0   9   4      443.41      415.83     30.04 o 
   1   9   4     2695.64     2688.52     91.66 o 
   2   9   4      866.69      822.27     40.39 o 
   3   9   4      353.10      337.99     32.04 o 
   4   9   4        3.71        3.71     19.80 o 
   5   9   4      378.40      400.55     46.83 o 
  -6  10   4       51.62       77.63     34.80 o 
  -5  10   4      207.24      236.57     32.45 o 
  -4  10   4       25.03       -8.92     18.79 o 
  -3  10   4      409.88      393.58     28.49 o 
  -2  10   4       71.06       87.76     22.75 o 
  -1  10   4      482.21      452.87     32.33 o 
   0  10   4      209.85      197.87     31.01 o 
   1  10   4        3.03       37.52     45.87 o 
   2  10   4      147.32      169.30     23.92 o 
   3  10   4      218.41      204.47     28.96 o 
   4  10   4       10.27      -25.54     19.17 o 
  -5  11   4       70.76       64.87     22.29 o 
  -4  11   4       50.86       23.20     20.04 o 
  -3  11   4      843.19      807.54     44.40 o 
  -2  11   4      131.87      133.65     25.19 o 
  -1  11   4      169.50      175.38     31.61 o 
   0  11   4       35.32       25.97     25.41 o 
   1  11   4       77.45       78.27     26.31 o 
   2  11   4       16.01       18.90     33.94 o 
   3  11   4      299.77      301.32     52.28 o 
  -4  12   4      479.06      429.43     37.67 o 
  -3  12   4        1.05        0.11     25.64 o 
  -2  12   4      631.98      618.52     58.48 o 
  -1  12   4        0.49      -14.28     25.82 o 
   0  12   4     1277.73     1189.51     85.54 o 
   1  12   4        5.04       21.20     23.84 o 
   2  12   4      742.20      758.81     55.43 o 
  -1  13   4      925.21      901.51     92.24 o 
  -9   0   5      815.38      759.76     81.74 o 
  -7   0   5     2011.92     2021.44     69.82 o 
  -5   0   5    21572.79    23199.67    253.05 o 
  -3   0   5      988.47      991.07     50.64 o 
  -1   0   5     4705.83     4899.10    159.61 o 
   1   0   5    14462.44    13869.05    190.54 o 
   3   0   5     4612.84     3698.25    110.82 o 
   5   0   5      257.96      180.08     46.79 o 
   7   0   5      203.44      271.11     37.25 o 
 -10   1   5     1002.76      944.97     98.16 o 
  -9   1   5      292.66      334.56     55.59 o 
  -8   1   5     1521.67     1471.65     55.83 o 
  -7   1   5      185.09      130.14     21.37 o 
  -6   1   5     3986.01     3871.09     61.01 o 
  -5   1   5      485.89      473.57     35.99 o 
  -4   1   5    10633.61     9525.13    113.19 o 
  -3   1   5      530.44      633.29     21.69 o 
  -2   1   5     1917.22     1862.41     26.80 o 
  -1   1   5     6402.38     6109.77    300.97 o 
   0   1   5    11163.09    10190.69   1070.80 o 
   1   1   5     2272.12     2447.17    179.07 o 
   2   1   5     3855.54     4319.67     80.69 o 
   3   1   5       15.30       12.70     16.40 o 
   4   1   5     1530.04     1731.68     61.41 o 
   5   1   5      373.34      364.77     39.24 o 
   6   1   5      192.23      179.42     22.70 o 
   7   1   5      238.51      270.11     26.05 o 
 -10   2   5      148.53      224.48     55.32 o 
  -9   2   5     1298.16     1209.37    125.54 o 
  -8   2   5     1074.48      946.33     57.60 o 
  -7   2   5     1125.56     1011.55     45.71 o 
  -6   2   5      351.97      534.89     69.54 o 
  -5   2   5      949.75      933.91     29.11 o 
  -4   2   5     3875.21     3446.29     89.50 o 
  -3   2   5     5319.64     5376.49     92.47 o 
  -2   2   5     5332.97     5604.93    397.82 o 
  -1   2   5     5403.00     5267.54     54.46 o 
   0   2   5     5611.68     6150.41    589.00 o 
   1   2   5      760.07      718.72     31.15 o 
   2   2   5     4044.14     3627.44    192.60 o 
   3   2   5      913.98      823.57     65.64 o 
   4   2   5      587.84      641.32     78.07 o 
   5   2   5      552.05      494.44     47.93 o 
   6   2   5      902.61     1005.07     40.29 o 
   7   2   5       29.51       27.96     24.83 o 
  -9   3   5     1037.09      981.17     62.79 o 
  -8   3   5      108.87       43.24     29.42 o 
  -7   3   5      486.25      441.02     43.38 o 
  -6   3   5      109.61      102.12     23.53 o 
  -5   3   5     2648.93     2328.66     74.86 o 
  -4   3   5      232.38      215.72     17.41 o 
  -3   3   5     9909.94    11631.08   1140.18 o 
  -2   3   5     1274.56     1335.93     23.32 o 
  -1   3   5     2703.28     3141.23    100.29 o 
   0   3   5      150.66      142.62     14.73 o 
   1   3   5     5863.99     6197.46    244.08 o 
   2   3   5      330.22      338.66     28.52 o 
   3   3   5     3707.39     3527.52    301.22 o 
   4   3   5       87.03       78.05     25.08 o 
   5   3   5     1682.60     1727.50     95.72 o 
   6   3   5        0.04       -6.23     18.28 o 
   7   3   5      225.13      218.18     38.77 o 
  -9   4   5      232.08      228.07     37.63 o 
  -8   4   5     1913.10     1805.30     81.46 o 
  -7   4   5      327.95      268.73     36.12 o 
  -6   4   5      490.19      497.61     46.84 o 
  -5   4   5        1.20       -5.93     18.77 o 
  -4   4   5     3275.24     3324.24    336.33 o 
  -3   4   5      704.56      685.02     18.12 o 
  -2   4   5     7781.32     7797.92     62.18 o 
  -1   4   5     3158.45     3166.45     76.29 o 
   0   4   5     6825.13     7350.67     94.77 o 
   1   4   5       41.29       28.25     17.35 o 
   2   4   5     1889.36     1573.52    110.52 o 
   3   4   5      116.87      146.04     45.27 o 
   4   4   5     2538.06     2522.20     73.67 o 
   5   4   5      210.84      255.32     32.93 o 
   6   4   5      887.81     1017.33     82.70 o 
   7   4   5       10.14      -10.45     25.63 o 
  -9   5   5      294.92      271.27     46.08 o 
  -8   5   5      634.92      612.93     54.40 o 
  -7   5   5     1613.44     1587.13     77.08 o 
  -6   5   5     1584.15     1575.53     70.16 o 
  -5   5   5       61.66       62.05     20.90 o 
  -4   5   5     2468.71     2131.07     58.43 o 
  -3   5   5     2350.28     2621.60     37.87 o 
  -2   5   5     4376.67     4988.39     83.32 o 
  -1   5   5     6006.11     6516.34     70.27 o 
   0   5   5     1147.91     1086.85     30.76 o 
   1   5   5     3240.04     3648.01    362.61 o 
   2   5   5      688.84      685.83     80.56 o 
   3   5   5      186.08      152.83     25.42 o 
   4   5   5     1170.04     1194.08     70.72 o 
   5   5   5     1105.36     1149.70     63.33 o 
   6   5   5       78.92       99.21     27.90 o 
  -9   6   5      402.92      438.98     54.17 o 
  -8   6   5      191.63      232.54     39.69 o 
  -7   6   5     1231.86     1141.85     67.10 o 
  -6   6   5       81.97       15.57     28.64 o 
  -5   6   5     6964.09     7305.76    421.78 o 
  -4   6   5      144.87      137.42     26.32 o 
  -3   6   5     2525.67     2914.81     54.62 o 
  -2   6   5      836.56      854.79     24.99 o 
  -1   6   5     2035.58     1922.31     35.98 o 
   0   6   5      862.52      860.88     29.35 o 
   1   6   5     4145.64     4007.14    140.80 o 
   2   6   5      505.19      446.67     27.15 o 
   3   6   5     1949.18     1949.51    113.86 o 
   4   6   5       47.71       46.87     24.23 o 
   5   6   5      290.38      299.73     38.82 o 
   6   6   5       77.77       78.56     30.47 o 
  -8   7   5      629.75      612.92     53.58 o 
  -7   7   5      163.24      138.06     42.93 o 
  -6   7   5     2491.51     2735.35    154.67 o 
  -5   7   5       11.20       21.01     20.38 o 
  -4   7   5     4574.05     4246.19     82.56 o 
  -3   7   5      145.51      125.48     21.01 o 
  -2   7   5     1568.26     1678.25     42.05 o 
  -1   7   5      305.92      297.08     18.95 o 
   0   7   5     4471.93     4522.02    105.17 o 
   1   7   5       62.38       79.78     25.89 o 
   2   7   5     2384.61     2018.52    290.80 o 
   3   7   5      133.44      127.45     22.18 o 
   4   7   5      729.78      850.55     59.31 o 
   5   7   5      120.24      141.70     35.79 o 
   6   7   5      117.20      105.45     37.12 o 
  -8   8   5       67.38       40.95     34.04 o 
  -7   8   5      572.84      643.99     57.93 o 
  -6   8   5      404.31      476.43     46.41 o 
  -5   8   5     1717.04     1629.10     75.96 o 
  -4   8   5      484.21      452.40     29.68 o 
  -3   8   5     1373.36     1505.17     46.91 o 
  -2   8   5      136.31      113.60     19.04 o 
  -1   8   5     2860.11     2926.59     95.71 o 
   0   8   5     1705.09     1885.04     54.18 o 
   1   8   5     1292.30     1458.16     49.40 o 
   2   8   5      264.86      215.02     38.47 o 
   3   8   5      670.95      674.46     39.91 o 
   4   8   5      127.72      135.98     27.24 o 
   5   8   5      262.73      281.76     42.61 o 
  -7   9   5        0.65      -14.12     28.03 o 
  -6   9   5      196.89      192.19     42.84 o 
  -5   9   5     1351.63     1325.33     71.43 o 
  -4   9   5     1079.11     1106.96     43.31 o 
  -3   9   5     1908.47     2043.02     53.86 o 
  -2   9   5      241.81      232.49     21.64 o 
  -1   9   5      452.24      460.65     43.62 o 
   0   9   5      509.91      537.10     32.45 o 
   1   9   5     1450.06     1428.05     78.51 o 
   2   9   5      302.02      306.79     28.55 o 
   3   9   5      827.45      895.42     91.19 o 
   4   9   5      162.31      159.13     27.91 o 
  -6  10   5       38.32       33.64     27.98 o 
  -5  10   5      159.13      106.45     27.15 o 
  -4  10   5     1643.28     1650.78     62.87 o 
  -3  10   5       21.45       22.26     18.16 o 
  -2  10   5     1773.29     1810.05     60.05 o 
  -1  10   5      156.92      152.31     24.34 o 
   0  10   5      795.01      818.95    106.37 o 
   1  10   5      145.26      127.08     27.31 o 
   2  10   5     1038.51      987.37     46.28 o 
   3  10   5       18.71       31.38     18.94 o 
   4  10   5      501.64      493.76     47.15 o 
  -5  11   5      176.07      151.63     29.68 o 
  -4  11   5       67.35       73.24     23.36 o 
  -3  11   5      588.65      526.98     38.61 o 
  -2  11   5      247.60      268.92     30.15 o 
  -1  11   5     1379.22     1540.06    148.34 o 
   0  11   5      259.62      226.95     35.04 o 
   1  11   5      761.77      803.44     55.87 o 
   2  11   5        0.61      -30.36     44.68 o 
   3  11   5      240.58      207.80     37.29 o 
  -4  12   5       68.51       96.32     35.87 o 
  -3  12   5      162.20      144.74     48.57 o 
  -2  12   5      327.01      351.96     42.31 o 
  -1  12   5      529.86      467.11     46.28 o 
   0  12   5      584.52      595.84     52.39 o 
   1  12   5      286.41      318.28     42.12 o 
  -8   0   6       63.13       80.05     27.52 o 
  -6   0   6      154.76      117.73     24.11 o 
  -4   0   6     1039.17      763.59     41.74 o 
  -2   0   6      467.90      441.75     27.60 o 
   0   0   6     4179.03     4134.99    240.90 o 
   2   0   6     1795.71     1585.84     72.66 o 
   4   0   6      147.62      208.33     45.13 o 
   6   0   6      214.81      221.82     44.49 o 
 -10   1   6      127.28       55.23     51.65 o 
  -9   1   6      113.00      140.67     34.51 o 
  -8   1   6      483.30      457.77     34.48 o 
  -7   1   6      940.49      787.20     33.58 o 
  -6   1   6     3459.08     3251.19     56.89 o 
  -5   1   6      638.37      509.53     30.76 o 
  -4   1   6     1320.17     1328.14     34.07 o 
  -3   1   6     1690.71     1835.96     48.30 o 
  -2   1   6     1458.45     1297.13    126.73 o 
  -1   1   6        1.13        4.30      9.62 o 
   0   1   6     5297.23     5858.92    521.78 o 
   1   1   6      451.82      342.74     35.23 o 
   2   1   6      763.88      699.19     37.17 o 
   3   1   6      401.30      369.22     40.27 o 
   4   1   6      536.86      432.55     65.22 o 
   5   1   6      376.53      466.92     82.33 o 
   6   1   6      223.38      240.36     29.94 o 
   7   1   6        4.58      -15.35     28.30 o 
 -10   2   6        3.41       42.47     41.83 o 
  -9   2   6      670.63      655.33     54.69 o 
  -8   2   6     1692.52     1626.15     67.43 o 
  -7   2   6     4560.44     4350.68     89.17 o 
  -6   2   6      162.83      159.93     18.98 o 
  -5   2   6     5420.14     4943.98    108.70 o 
  -4   2   6      783.83      829.37     27.10 o 
  -3   2   6     3567.81     3910.66     50.66 o 
  -2   2   6     1486.21     1360.07     90.75 o 
  -1   2   6    17463.35    18028.47    102.73 o 
   0   2   6       60.58       45.94     13.31 o 
   1   2   6     3917.78     3729.70    239.48 o 
   2   2   6       44.57       36.10     16.80 o 
   3   2   6     2292.02     2219.25    322.59 o 
   4   2   6       73.55       20.46     29.26 o 
   5   2   6     1529.03     1822.11     71.98 o 
   6   2   6       22.65       25.34     19.79 o 
  -9   3   6       49.27       27.16     29.21 o 
  -8   3   6     3434.85     3170.65    103.02 o 
  -7   3   6       75.28       78.12     53.57 o 
  -6   3   6     5331.09     5494.20     92.91 o 
  -5   3   6      220.56      218.20     18.83 o 
  -4   3   6     2974.62     3093.40     82.60 o 
  -3   3   6      137.46      118.97     13.50 o 
  -2   3   6    30877.12    32017.02    262.15 o 
  -1   3   6       14.00       15.33     11.60 o 
   0   3   6     7732.07     8322.33    269.84 o 
   1   3   6       89.65       87.60     20.65 o 
   2   3   6     2337.00     1973.61    101.51 o 
   3   3   6      238.21      162.17     24.04 o 
   4   3   6     5350.56     5180.85    313.00 o 
   5   3   6      116.72      103.30     24.24 o 
   6   3   6      381.47      461.72     35.07 o 
  -9   4   6     1242.20     1213.13     87.56 o 
  -8   4   6      236.15      243.68     37.72 o 
  -7   4   6     5093.24     5071.91    127.15 o 
  -6   4   6        0.33        2.52     23.19 o 
  -5   4   6     3563.65     3300.11     68.07 o 
  -4   4   6      474.41      509.65     64.28 o 
  -3   4   6     4708.03     5226.09     94.23 o 
  -2   4   6      431.52      478.24     18.36 o 
  -1   4   6    33620.75    37421.23    189.65 o 
   0   4   6      167.32      137.24     15.73 o 
   1   4   6     1113.15     1125.13     76.16 o 
   2   4   6      101.94      103.71     32.93 o 
   3   4   6     3359.44     3274.59    349.38 o 
   4   4   6       13.03       11.60     17.95 o 
   5   4   6     2078.59     2159.59     64.58 o 
   6   4   6       17.72        4.33     24.42 o 
  -9   5   6       85.45       71.63     29.62 o 
  -8   5   6     1201.96     1143.00     89.31 o 
  -7   5   6      249.30      218.00     38.43 o 
  -6   5   6     5440.83     4979.62    160.22 o 
  -5   5   6      134.47      143.20     32.72 o 
  -4   5   6      310.63      315.81     21.34 o 
  -3   5   6      203.75      271.57     16.62 o 
  -2   5   6     8927.68     9578.16    186.09 o 
  -1   5   6      129.29      119.59     16.08 o 
   0   5   6     6687.43     7123.35    115.70 o 
   1   5   6      404.02      348.73     23.29 o 
   2   5   6      867.89      730.73    113.53 o 
   3   5   6      336.19      337.94     32.26 o 
   4   5   6     1363.98     1336.96    136.00 o 
   5   5   6      101.32       99.76     31.37 o 
   6   5   6      354.00      439.21     46.06 o 
  -9   6   6       23.66       22.79     34.99 o 
  -8   6   6      156.69      174.13     37.85 o 
  -7   6   6      946.29      896.67     64.43 o 
  -6   6   6       54.86       31.81     31.87 o 
  -5   6   6      663.57      693.39     94.08 o 
  -4   6   6     1155.60     1055.58     44.45 o 
  -3   6   6      127.26      142.60     18.73 o 
  -2   6   6       37.42       38.77     12.70 o 
  -1   6   6     2152.43     2480.66     48.67 o 
   0   6   6     1370.11     1386.29     37.48 o 
   1   6   6      400.68      420.72     25.45 o 
   2   6   6      714.84      627.99     48.75 o 
   3   6   6      345.12      289.07     28.61 o 
   4   6   6        6.61        0.30     22.71 o 
   5   6   6      118.01      112.30     33.90 o 
  -8   7   6       18.63       23.44     34.31 o 
  -7   7   6      234.91      215.38     38.75 o 
  -6   7   6      101.64      102.77     31.50 o 
  -5   7   6      100.81       83.90     27.53 o 
  -4   7   6        0.34       -8.76     17.07 o 
  -3   7   6      786.53      893.26     42.52 o 
  -2   7   6       28.35        9.80     15.21 o 
  -1   7   6        1.70       11.25     12.76 o 
   0   7   6       75.35       66.27     17.06 o 
   1   7   6      247.00      186.42     28.73 o 
   2   7   6      103.83       79.80     18.31 o 
   3   7   6      194.34      134.35     27.68 o 
   4   7   6       13.25       11.22     23.97 o 
   5   7   6      222.15      281.53     39.37 o 
  -8   8   6      392.54      388.28     49.63 o 
  -7   8   6      482.92      489.54     48.06 o 
  -6   8   6       25.37       21.78     23.60 o 
  -5   8   6     1821.89     1741.97     62.11 o 
  -4   8   6      273.42      321.73     31.30 o 
  -3   8   6      210.86      248.37     49.24 o 
  -2   8   6      771.97      758.10     32.49 o 
  -1   8   6     1473.98     1493.04     72.65 o 
   0   8   6       65.76       46.59     20.25 o 
   1   8   6     1167.49      960.39    175.67 o 
   2   8   6        1.33      -38.45     26.17 o 
   3   8   6      294.59      370.41     30.43 o 
   4   8   6       57.59       40.17     25.35 o 
  -7   9   6      170.25      190.47     40.98 o 
  -6   9   6      962.21      831.01     59.28 o 
  -5   9   6      118.47       93.20     31.06 o 
  -4   9   6     2136.70     2253.49     69.71 o 
  -3   9   6      117.07      114.72     24.67 o 
  -2   9   6     3305.27     3558.51     68.71 o 
  -1   9   6       16.80       11.45     18.57 o 
   0   9   6     1495.61     1687.80     79.99 o 
   1   9   6        4.38      -16.33     16.55 o 
   2   9   6      970.28      967.99     46.81 o 
   3   9   6        3.89       16.43     17.90 o 
   4   9   6     1028.69     1237.65     69.62 o 
  -6  10   6        1.79        6.26     21.30 o 
  -5  10   6     1035.20      922.77     48.92 o 
  -4  10   6       13.25        1.88     19.91 o 
  -3  10   6     2487.43     2616.70     76.44 o 
  -2  10   6        0.04       -0.83     27.78 o 
  -1  10   6     4153.35     4538.63    250.50 o 
   0  10   6      190.31      186.64     41.10 o 
   1  10   6      862.13      820.63     90.27 o 
   2  10   6      121.45      143.88     24.82 o 
   3  10   6      902.31      917.20     54.46 o 
  -5  11   6       12.68       20.23     21.12 o 
  -4  11   6      489.82      475.18     39.75 o 
  -3  11   6       15.80       -8.93     21.81 o 
  -2  11   6     2090.32     2345.53     92.17 o 
  -1  11   6       93.43       76.40     27.24 o 
   0  11   6     2154.52     2493.01     92.45 o 
   1  11   6        9.20      -28.53     44.95 o 
   2  11   6      414.95      430.52     75.96 o 
  -3  12   6      200.26      175.17     35.06 o 
  -2  12   6        0.35       -6.88     48.25 o 
  -1  12   6     1326.87     1560.71    119.99 o 
   0  12   6       19.34       44.19     28.01 o 
  -9   0   7      190.66      109.81     51.28 o 
  -7   0   7     1753.53     1657.49     65.77 o 
  -5   0   7     4519.05     4489.86     92.92 o 
  -3   0   7     3041.84     2977.24     70.34 o 
  -1   0   7     6374.55     5294.75   1436.48 o 
   1   0   7     4196.24     3402.95    103.20 o 
   3   0   7     1355.77     1409.25     77.70 o 
   5   0   7      660.54      769.48     72.66 o 
 -10   1   7      528.38      515.19     80.18 o 
  -9   1   7       96.74       58.18     25.23 o 
  -8   1   7       22.59       32.05     22.60 o 
  -7   1   7      171.66      173.45     19.32 o 
  -6   1   7     2888.48     2526.99     59.47 o 
  -5   1   7     2874.88     2526.99     50.29 o 
  -4   1   7     4526.72     5149.11     69.09 o 
  -3   1   7      730.91      516.91    121.21 o 
  -2   1   7     3434.30     3587.76    275.36 o 
  -1   1   7      820.16      844.22     73.14 o 
   0   1   7     2692.89     2485.71     50.61 o 
   1   1   7     1663.55     1459.29    164.30 o 
   2   1   7     1818.80     1937.86     61.77 o 
   3   1   7      193.03      186.69     27.27 o 
   4   1   7     1569.31     1452.83     94.81 o 
   5   1   7       10.06       17.25     21.18 o 
   6   1   7      221.51      220.39     33.46 o 
  -9   2   7      181.07      158.06     36.34 o 
  -8   2   7      962.11      853.38     43.88 o 
  -7   2   7        0.58       37.28     20.25 o 
  -6   2   7     3754.56     3600.35    106.40 o 
  -5   2   7     2738.59     2833.50     51.76 o 
  -4   2   7     1751.62     1907.70     54.59 o 
  -3   2   7     2306.60     2234.04    196.38 o 
  -2   2   7     5654.39     5121.56    646.44 o 
  -1   2   7     1095.44     1135.58     43.71 o 
   0   2   7     2202.93     2485.38    354.01 o 
   1   2   7      200.04      152.24     21.72 o 
   2   2   7     2196.90     1863.80    115.59 o 
   3   2   7     1974.78     1602.29    145.36 o 
   4   2   7      120.39       95.20     30.82 o 
   5   2   7      314.22      329.01     35.99 o 
   6   2   7      206.32      265.82     31.03 o 
  -9   3   7     1376.60     1359.31     73.12 o 
  -8   3   7       23.79       12.30     41.01 o 
  -7   3   7     5214.10     5564.25    115.03 o 
  -6   3   7       26.01       47.54     23.36 o 
  -5   3   7     1030.24      835.05     29.88 o 
  -4   3   7      245.84      173.41     36.86 o 
  -3   3   7     6731.07     6971.20    629.35 o 
  -2   3   7       12.12       29.24     11.00 o 
  -1   3   7     8065.52     8792.88     98.94 o 
   0   3   7      459.87      446.91     61.11 o 
   1   3   7     1347.69     1255.00     48.36 o 
   2   3   7       12.69       22.36     18.65 o 
   3   3   7     1013.49      972.28     48.17 o 
   4   3   7       89.06       83.53     21.67 o 
   5   3   7      429.33      392.69     37.78 o 
   6   3   7       22.44       27.12     20.61 o 
  -9   4   7       33.39       34.98     29.86 o 
  -8   4   7     2380.79     2347.10     92.27 o 
  -7   4   7        1.10      -18.65     24.82 o 
  -6   4   7     3837.89     3695.42    136.74 o 
  -5   4   7      150.02      165.92     26.23 o 
  -4   4   7     1521.93     1681.04    171.16 o 
  -3   4   7     1329.66     1382.40     44.09 o 
  -2   4   7     8730.21     9513.89    130.62 o 
  -1   4   7        1.06       -2.28     13.34 o 
   0   4   7     2865.06     3122.39     58.40 o 
   1   4   7        6.31       -8.42     14.65 o 
   2   4   7      892.41      725.08     78.98 o 
   3   4   7      548.84      464.83     42.93 o 
   4   4   7      731.14      634.30     98.07 o 
   5   4   7       38.83       39.47     25.42 o 
  -9   5   7      122.97      115.71     38.27 o 
  -8   5   7      178.31      165.68     33.17 o 
  -7   5   7     1745.77     1609.08     77.00 o 
  -6   5   7      832.37      759.23     52.92 o 
  -5   5   7     1859.25     1708.90    101.56 o 
  -4   5   7      661.73      769.92     29.98 o 
  -3   5   7     2302.61     2395.08     47.79 o 
  -2   5   7     1542.95     1617.86     40.35 o 
  -1   5   7     2044.90     2188.08     45.94 o 
   0   5   7     1441.04     1147.42    153.65 o 
   1   5   7     1301.65     1134.11     86.95 o 
   2   5   7      472.97      453.07    121.32 o 
   3   5   7      465.82      452.34     54.72 o 
   4   5   7      739.36      617.77    144.58 o 
   5   5   7       84.81       97.66     26.85 o 
  -8   6   7        6.78       15.66     32.27 o 
  -7   6   7     1543.55     1572.15     80.02 o 
  -6   6   7      749.30      672.51     53.71 o 
  -5   6   7     1830.42     2034.33     62.63 o 
  -4   6   7      186.01      190.82     25.28 o 
  -3   6   7      225.90      194.88     25.01 o 
  -2   6   7      340.93      388.93     24.03 o 
  -1   6   7     5264.23     5561.23     75.53 o 
   0   6   7      609.10      602.08     29.36 o 
   1   6   7     1337.92     1269.62    107.84 o 
   2   6   7      165.00      151.14     18.92 o 
   3   6   7      770.69      632.03     51.05 o 
   4   6   7        1.67      -32.75     37.89 o 
   5   6   7      330.78      418.77     46.54 o 
  -8   7   7       28.02        5.00     31.20 o 
  -7   7   7       32.08       45.37     28.89 o 
  -6   7   7     2014.59     1866.63     82.92 o 
  -5   7   7       39.51       -1.01     19.88 o 
  -4   7   7     2283.73     2432.41     67.88 o 
  -3   7   7      221.76      252.65     28.12 o 
  -2   7   7     1236.46     1624.50     66.20 o 
  -1   7   7      157.46      201.56     20.55 o 
   0   7   7     1875.30     1772.10     46.04 o 
   1   7   7       87.66       80.63     15.66 o 
   2   7   7     1093.31     1093.39    106.54 o 
   3   7   7       63.71      110.91     50.18 o 
   4   7   7      725.41      927.27     61.04 o 
  -7   8   7        3.15       18.55     32.72 o 
  -6   8   7      461.16      393.40     35.22 o 
  -5   8   7     1690.66     1769.75     63.34 o 
  -4   8   7      803.48      919.43     46.75 o 
  -3   8   7     2435.89     2769.83    111.97 o 
  -2   8   7      359.41      309.82     31.26 o 
  -1   8   7      365.94      347.44     30.80 o 
   0   8   7      313.21      341.14     29.70 o 
   1   8   7      518.77      431.12     62.17 o 
   2   8   7      596.13      711.53     96.05 o 
   3   8   7     1031.37     1229.86     66.10 o 
   4   8   7       46.40       37.11     26.13 o 
  -7   9   7      782.01      855.65     66.80 o 
  -6   9   7       89.24      115.74     27.24 o 
  -5   9   7      433.39      447.62     38.48 o 
  -4   9   7      551.93      587.72     40.78 o 
  -3   9   7     1633.77     1717.73     61.45 o 
  -2   9   7      415.26      472.06     37.29 o 
  -1   9   7     1281.62     1425.76     66.71 o 
   0   9   7      174.66      141.04     30.05 o 
   1   9   7      604.86      656.76     66.69 o 
   2   9   7      272.95      284.36     28.90 o 
   3   9   7      250.28      291.72     39.14 o 
  -6  10   7      998.02      901.82     51.88 o 
  -5  10   7       43.82       33.76     25.93 o 
  -4  10   7      487.65      602.78     42.57 o 
  -3  10   7       60.28       45.50     24.63 o 
  -2  10   7     2065.54     2168.19    128.71 o 
  -1  10   7       86.18       43.32     31.45 o 
   0  10   7      748.45     1025.52     94.95 o 
   1  10   7       56.39       59.54     25.27 o 
   2  10   7      429.41      421.85     43.46 o 
  -4  11   7       21.63        4.06     22.81 o 
  -3  11   7      574.69      581.78     51.16 o 
  -2  11   7      303.94      253.18     40.97 o 
  -1  11   7      610.70      857.64     95.31 o 
   0  11   7        2.68      -13.58     46.69 o 
   1  11   7      459.29      474.64     78.34 o 
  -8   0   8     2977.59     2776.44    191.13 o 
  -6   0   8     3356.72     3267.79     86.58 o 
  -4   0   8    16290.00    17584.96    195.15 o 
  -2   0   8     3558.11     3252.13    852.90 o 
   0   0   8     4729.70     3601.56    110.91 o 
   2   0   8     8105.49     8189.29    182.56 o 
   4   0   8      421.66      486.66     53.12 o 
  -9   1   8     2172.76     2210.54     90.63 o 
  -8   1   8      127.05      127.93     26.26 o 
  -7   1   8     1678.71     1439.97     49.62 o 
  -6   1   8       13.78      -11.16     16.67 o 
  -5   1   8     4875.67     5497.93     77.08 o 
  -4   1   8     1593.09     1672.01     42.61 o 
  -3   1   8    16714.93    15118.38   3197.90 o 
  -2   1   8      497.67      496.28     58.24 o 
  -1   1   8      850.05      846.52     88.58 o 
   0   1   8       30.25       27.72     19.14 o 
   1   1   8     4918.32     4679.38    422.81 o 
   2   1   8       12.87       18.14     23.22 o 
   3   1   8     3037.41     2937.62     81.46 o 
   4   1   8        0.34      -11.95     16.09 o 
   5   1   8      244.13      199.63     28.70 o 
  -9   2   8       72.27       64.75     33.41 o 
  -8   2   8     1132.16     1011.00     48.77 o 
  -7   2   8       26.66       29.69     20.67 o 
  -6   2   8      290.83      265.64     21.88 o 
  -5   2   8     1205.60     1162.22     36.03 o 
  -4   2   8     5941.90     6168.71    129.87 o 
  -3   2   8        0.28        0.55     13.23 o 
  -2   2   8     5636.11     5910.27    106.42 o 
  -1   2   8      304.52      268.81     47.53 o 
   0   2   8      187.96      131.58     27.73 o 
   1   2   8      746.68      618.60    101.51 o 
   2   2   8     1643.53     1504.28    195.35 o 
   3   2   8      471.25      431.42     47.89 o 
   4   2   8      637.58      623.27     44.43 o 
   5   2   8        4.60        1.10     17.64 o 
  -9   3   8       75.38       89.74     46.88 o 
  -8   3   8       91.62       65.48     30.08 o 
  -7   3   8      140.43      145.63     26.48 o 
  -6   3   8      278.60      213.50     26.36 o 
  -5   3   8       16.49       22.04     15.19 o 
  -4   3   8       26.96       33.47     14.92 o 
  -3   3   8     1112.81     1262.22     37.30 o 
  -2   3   8      132.88      125.70     15.75 o 
  -1   3   8       46.10       38.63     11.90 o 
   0   3   8     1027.84     1051.38    134.89 o 
   1   3   8      167.87      157.88     23.58 o 
   2   3   8      185.14      121.93     25.18 o 
   3   3   8       21.22       35.72     17.67 o 
   4   3   8      131.13      184.09     38.12 o 
   5   3   8       54.86       55.50     21.21 o 
  -9   4   8      247.91      256.57     43.51 o 
  -8   4   8      198.74      195.37     46.37 o 
  -7   4   8      107.41      105.83     31.45 o 
  -6   4   8       17.60       17.16     20.70 o 
  -5   4   8      880.50      864.56     42.26 o 
  -4   4   8      962.05      931.85     33.22 o 
  -3   4   8        0.86       17.53     14.32 o 
  -2   4   8     1098.91     1145.78     56.39 o 
  -1   4   8        5.50        7.21     14.46 o 
   0   4   8       47.21       20.85     11.10 o 
   1   4   8      350.48      284.83     57.66 o 
   2   4   8      130.46      110.10     22.93 o 
   3   4   8      488.42      480.43     61.46 o 
   4   4   8      215.35      210.57     37.11 o 
   5   4   8        5.07       -6.31     23.37 o 
  -9   5   8      660.29      657.52     90.27 o 
  -8   5   8       81.39       42.92     31.01 o 
  -7   5   8     1414.43     1301.84     70.22 o 
  -6   5   8        0.79       -6.99     29.62 o 
  -5   5   8      749.75      917.39     42.02 o 
  -4   5   8     1112.24     1076.17     43.60 o 
  -3   5   8     5739.88     6209.48    101.74 o 
  -2   5   8      162.88      154.71     20.50 o 
  -1   5   8     1392.22     1486.02     40.66 o 
   0   5   8        1.45       16.26     14.44 o 
   1   5   8     1183.83     1193.93    109.85 o 
   2   5   8        3.33        9.06     20.07 o 
   3   5   8      849.90      741.42     54.95 o 
   4   5   8       38.13       47.71     22.34 o 
  -8   6   8     1071.49     1133.22     72.44 o 
  -7   6   8       51.81       73.31     45.78 o 
  -6   6   8     3166.45     3182.38    237.51 o 
  -5   6   8      363.36      377.36     39.85 o 
  -4   6   8     4269.59     4811.22    120.84 o 
  -3   6   8       42.05       92.04     24.05 o 
  -2   6   8     2934.25     3448.93     63.26 o 
  -1   6   8       35.73       36.93     17.47 o 
   0   6   8     2685.48     2325.17    282.66 o 
   1   6   8       56.51       49.02     12.71 o 
   2   6   8     2665.36     2784.25    354.29 o 
   3   6   8      104.74       91.51     23.29 o 
   4   6   8      343.03      385.57     57.89 o 
  -8   7   8        5.16        8.81     28.30 o 
  -7   7   8     1006.39     1012.30     69.21 o 
  -6   7   8        0.89       10.70     25.12 o 
  -5   7   8     3422.02     3751.33    208.10 o 
  -4   7   8       10.38       15.95     20.57 o 
  -3   7   8     7003.24     8230.38    126.06 o 
  -2   7   8      134.23      102.67     26.79 o 
  -1   7   8      586.70      593.41     30.32 o 
   0   7   8      236.37      187.76     37.94 o 
   1   7   8     3106.35     2522.08    610.82 o 
   2   7   8       85.28       63.03     18.40 o 
   3   7   8     1597.55     1943.89    118.25 o 
   4   7   8        6.73        0.02     20.16 o 
  -7   8   8        0.81       -5.95     29.90 o 
  -6   8   8      198.56      187.74     39.53 o 
  -5   8   8      111.82      105.87     30.63 o 
  -4   8   8     4751.57     5485.63    155.58 o 
  -3   8   8       30.17       60.51     25.62 o 
  -2   8   8     2309.23     2687.89     74.11 o 
  -1   8   8      100.20       83.47     22.84 o 
   0   8   8      332.06      191.35     64.08 o 
   1   8   8       61.25       57.61     17.16 o 
   2   8   8     1766.67     2202.19     87.83 o 
   3   8   8        0.42       23.48     36.14 o 
  -6   9   8      134.04      121.04     36.85 o 
  -5   9   8      347.35      382.97     72.24 o 
  -4   9   8        0.55       13.00     21.77 o 
  -3   9   8     1536.70     1997.78     69.62 o 
  -2   9   8       16.25       19.30     27.06 o 
   0   9   8      147.17       69.10     38.89 o 
   1   9   8      363.50      381.35     64.12 o 
   2   9   8       26.37       63.81     33.25 o 
  -5  10   8      160.92      158.36     37.45 o 
  -4  10   8       50.85       67.63     26.67 o 
  -3  10   8        4.45       -7.24     28.75 o 
  -2  10   8        1.60      -27.63     28.17 o 
  -1  10   8        0.55      -16.69     23.58 o 
   0  10   8        2.81      -32.11     29.63 o 
   1  10   8       93.13      155.13     45.78 o 
  -3  11   8      196.88      177.33     60.91 o 
  -2  11   8       66.07       40.09     26.56 o 
  -9   0   9     1360.78     1218.90     96.69 o 
  -7   0   9     1122.33     1030.15     54.47 o 
  -5   0   9     5939.40     6821.88    128.33 o 
  -3   0   9     5806.14     6395.11    174.48 o 
  -1   0   9      558.86      494.29     34.65 o 
   1   0   9     3309.85     3140.31    113.20 o 
   3   0   9      401.72      350.52     45.87 o 
  -9   1   9        3.35        0.22     30.90 o 
  -8   1   9     1659.44     1634.53     59.98 o 
  -7   1   9     1311.47     1289.40     52.08 o 
  -6   1   9     1093.34     1145.97     39.52 o 
  -5   1   9      242.91      238.16     22.33 o 
  -4   1   9     6588.40     6672.15    106.91 o 
  -3   1   9      156.25      140.60     23.57 o 
  -2   1   9     1702.44     1431.05    232.14 o 
  -1   1   9      265.27      161.72     39.16 o 
   0   1   9     1540.65     1317.62     50.49 o 
   1   1   9      876.90      895.80     67.06 o 
   2   1   9      825.09      788.53     46.17 o 
   3   1   9      116.76       83.90     21.90 o 
   4   1   9      325.77      312.92     35.90 o 
  -9   2   9      990.64      956.71     62.97 o 
  -8   2   9     1186.44     1112.34     51.14 o 
  -7   2   9      925.67      836.84     43.79 o 
  -6   2   9      616.55      711.83     38.68 o 
  -5   2   9      502.83      563.11     29.56 o 
  -4   2   9     1390.72     1212.65    167.42 o 
  -3   2   9     1996.74     1956.65    264.25 o 
  -2   2   9     1648.15     1604.19     59.68 o 
  -1   2   9     1225.05     1171.34     85.44 o 
   0   2   9      969.22      996.79     72.61 o 
   1   2   9      144.76      130.04     32.84 o 
   2   2   9     1220.56     1142.14     52.98 o 
   3   2   9      270.64      247.12     30.33 o 
   4   2   9      192.53      220.66     30.27 o 
  -9   3   9      536.26      567.67     51.46 o 
  -8   3   9      393.47      331.40     40.74 o 
  -7   3   9      876.78      840.19     57.50 o 
  -6   3   9        1.88        2.29     15.69 o 
  -5   3   9      630.19      520.81     82.02 o 
  -4   3   9       76.15       47.73     15.39 o 
  -3   3   9     4381.66     4711.18    102.91 o 
  -2   3   9      180.85      138.41     29.17 o 
  -1   3   9     1522.41     1456.10    152.48 o 
   0   3   9       31.99       12.78     10.53 o 
   1   3   9     1296.42     1240.01    175.95 o 
   2   3   9       12.05        0.51     17.28 o 
   3   3   9      877.77      864.57     58.76 o 
   4   3   9       32.65       18.55     21.20 o 
  -9   4   9      185.46      206.24     41.45 o 
  -8   4   9     1129.90     1194.39     99.21 o 
  -7   4   9      166.47      169.47     34.15 o 
  -6   4   9     1322.65     1461.73     54.44 o 
  -5   4   9       45.63       63.98     20.58 o 
  -4   4   9      477.20      481.68     26.71 o 
  -3   4   9      286.71      275.96     26.74 o 
  -2   4   9     2904.73     2952.43    110.90 o 
  -1   4   9      387.59      358.79     58.42 o 
   0   4   9     1289.22     1157.92    213.71 o 
   1   4   9       29.82       31.04     20.82 o 
   2   4   9     1538.14     1332.91    267.27 o 
   3   4   9       20.16       -5.40     21.24 o 
   4   4   9      176.64      155.14     29.36 o 
  -8   5   9     1139.43     1162.36    141.04 o 
  -7   5   9     1844.11     1901.52     83.81 o 
  -6   5   9      507.27      623.81    118.25 o 
  -5   5   9      569.98      567.09     36.23 o 
  -4   5   9     1145.85      993.21     59.41 o 
  -3   5   9      142.18      150.11     22.48 o 
  -2   5   9      961.63     1040.79     57.81 o 
  -1   5   9     1150.85     1035.37    213.11 o 
   0   5   9     1069.03      935.33    115.53 o 
   1   5   9     1426.42     1401.81    207.09 o 
   2   5   9      140.94      111.21     37.15 o 
   3   5   9      177.76      172.70     41.65 o 
   4   5   9      180.74      178.44     28.59 o 
  -8   6   9      139.38      214.40     41.61 o 
  -7   6   9      806.09      707.85     58.32 o 
  -6   6   9      275.63      305.52     40.99 o 
  -5   6   9     2918.40     3171.72    107.79 o 
  -4   6   9       71.06       65.62     26.12 o 
  -3   6   9     1420.60     1659.61     75.12 o 
  -2   6   9      254.05      220.00     25.02 o 
  -1   6   9     1079.59     1141.52     39.93 o 
   0   6   9      128.41      140.20     24.55 o 
   1   6   9      967.70      873.86    154.90 o 
   2   6   9      150.36      100.43     25.71 o 
   3   6   9      338.82      366.48     72.66 o 
  -7   7   9        5.09       10.91     26.66 o 
  -6   7   9      700.08      784.11     59.27 o 
  -5   7   9       92.53       94.13     34.32 o 
  -4   7   9     4116.46     4473.91    196.13 o 
  -3   7   9      143.47      115.52     33.93 o 
  -2   7   9      844.85     1008.75     57.29 o 
  -1   7   9       35.91       12.07     16.03 o 
   0   7   9      780.55      687.64    152.42 o 
   1   7   9       91.03       83.36     42.93 o 
   2   7   9      560.05      562.29    157.65 o 
   3   7   9       18.65       35.04     36.14 o 
  -7   8   9      463.78      487.33     51.21 o 
  -6   8   9      137.87      139.43     34.17 o 
  -5   8   9      592.57      694.39     57.53 o 
  -4   8   9      275.38      289.63     38.37 o 
  -3   8   9     1909.61     2328.96     91.36 o 
  -2   8   9      178.69      129.26     26.68 o 
  -1   8   9      452.23      440.07     44.11 o 
   0   8   9      183.20      155.60     41.75 o 
   1   8   9      382.72      259.05     91.67 o 
   2   8   9      182.00      144.39     52.56 o 
  -6   9   9       86.56      115.77     36.78 o 
  -5   9   9      254.06      271.27     40.67 o 
  -4   9   9      286.65      335.89     41.31 o 
  -3   9   9     1276.43     1462.61     75.72 o 
  -2   9   9      343.66      307.60     41.29 o 
  -1   9   9      171.72      167.10     58.02 o 
   0   9   9      110.42       90.19     23.09 o 
   1   9   9      298.87      287.32     60.18 o 
  -4  10   9      522.64      622.96     58.15 o 
  -3  10   9       24.02       15.41     40.73 o 
  -2  10   9      683.66      700.40     59.26 o 
  -1  10   9       22.29       22.37     30.13 o 
  -8   0  10      124.25      123.66     40.82 o 
  -6   0  10      219.38      301.26     84.08 o 
  -4   0  10        3.01       -8.10     23.07 o 
  -2   0  10      119.42       82.04     38.55 o 
   0   0  10       70.05       39.08     29.63 o 
   2   0  10        5.45       -8.90     20.37 o 
   4   0  10       17.11        9.54     24.40 o 
  -9   1  10        2.94      -22.39     29.95 o 
  -8   1  10      103.64       93.96     23.62 o 
  -7   1  10      656.90      622.92     40.50 o 
  -6   1  10     2043.81     2114.90     53.56 o 
  -5   1  10        0.03        1.96     15.37 o 
  -4   1  10      681.73      617.94     90.20 o 
  -3   1  10        3.36       -4.23     11.50 o 
  -2   1  10      105.64       87.58     13.53 o 
  -1   1  10      442.59      397.18     30.18 o 
   0   1  10     1158.53     1146.90     50.29 o 
   1   1  10      510.02      467.59     44.54 o 
   2   1  10      602.21      511.42     38.05 o 
   3   1  10       85.66       71.10     21.80 o 
   4   1  10       30.65       18.61     21.97 o 
  -9   2  10      715.14      664.35     53.11 o 
  -8   2  10      177.59      165.73     27.36 o 
  -7   2  10     1358.35     1503.79     58.34 o 
  -6   2  10      360.31      370.53     32.04 o 
  -5   2  10     4838.62     3933.09    993.90 o 
  -4   2  10      357.01      340.13     40.14 o 
  -3   2  10      674.97      724.09     45.63 o 
  -2   2  10      359.89      300.62     66.14 o 
  -1   2  10     3351.22     2890.23    588.75 o 
   0   2  10        5.60        6.41     16.73 o 
   1   2  10     1925.19     1986.64    108.98 o 
   2   2  10       65.24       69.84     19.88 o 
   3   2  10      255.18      236.18     30.00 o 
  -9   3  10       12.34       40.10     32.25 o 
  -8   3  10     1774.34     1732.15     81.30 o 
  -7   3  10      164.81      208.50     28.90 o 
  -6   3  10     3509.37     3938.67     90.42 o 
  -5   3  10      110.57       85.85     17.28 o 
  -4   3  10     2923.19     2521.03    451.94 o 
  -3   3  10       35.00       24.83     12.66 o 
  -2   3  10     3576.86     3044.89    617.94 o 
  -1   3  10        9.73       24.31     14.83 o 
   0   3  10     4155.82     4372.60    221.41 o 
   1   3  10       35.36       19.35     18.45 o 
   2   3  10      439.68      403.74     44.90 o 
   3   3  10        0.42       -1.61     16.74 o 
  -8   4  10       63.30       83.09     31.43 o 
  -7   4  10     3238.79     3351.73    108.81 o 
  -6   4  10       31.75       48.19     22.28 o 
  -5   4  10     4804.95     5326.62    103.42 o 
  -4   4  10        9.75        7.20     14.34 o 
  -3   4  10      513.67      529.19     33.13 o 
  -2   4  10        4.06       -1.89     15.06 o 
  -1   4  10     5052.49     4745.47    852.35 o 
   0   4  10       39.21       41.48     15.53 o 
   1   4  10     1924.46     1986.41    259.84 o 
   2   4  10        9.63        2.52     23.21 o 
   3   4  10      264.99      208.40     29.66 o 
  -8   5  10      312.77      351.47     45.24 o 
  -7   5  10      382.29      397.98     53.80 o 
  -6   5  10     3907.47     4193.70    124.68 o 
  -5   5  10       35.62       48.72     20.35 o 
  -4   5  10     1217.56     1327.12     82.98 o 
  -3   5  10        2.21       -1.28     18.35 o 
  -2   5  10      179.90      209.21     24.48 o 
  -1   5  10      290.18      227.03     44.30 o 
   0   5  10     3254.39     2896.08    653.95 o 
   1   5  10      117.93       96.55     24.56 o 
   2   5  10      382.02      365.95    109.26 o 
   3   5  10        1.70      -37.36     25.64 o 
  -7   6  10      153.00      179.92     36.26 o 
  -6   6  10       82.38       74.87     28.91 o 
  -5   6  10      746.23      803.10     59.53 o 
  -4   6  10        0.71        9.93     25.57 o 
  -3   6  10       56.03       34.89     21.86 o 
  -2   6  10      176.62      179.98     30.54 o 
  -1   6  10      421.78      408.97     92.51 o 
   0   6  10       35.83       31.25     17.53 o 
   1   6  10      263.52      277.57     31.70 o 
   2   6  10       11.69       16.32     16.10 o 
  -7   7  10      210.61      232.74     40.01 o 
  -6   7  10       57.26       28.72     27.26 o 
  -5   7  10        0.03       18.56     30.34 o 
  -4   7  10       48.86       38.49     25.94 o 
  -3   7  10       19.42       14.75     21.25 o 
  -2   7  10       14.84       14.77     22.11 o 
  -1   7  10       84.51       45.59     25.56 o 
   0   7  10       29.16       39.93     24.76 o 
   1   7  10      196.57      175.57     48.39 o 
  -6   8  10      182.34      225.34     41.63 o 
  -5   8  10      765.56      833.55    109.85 o 
  -4   8  10      118.06      163.01     37.52 o 
  -3   8  10      309.46      421.72     79.54 o 
  -2   8  10       62.41       59.41     41.51 o 
  -1   8  10      353.14      166.41    141.14 o 
   0   8  10        0.17       12.89     18.32 o 
   1   8  10      350.09      299.61     63.71 o 
  -4   9  10     1006.80     1162.95     73.32 o 
  -3   9  10       19.57       17.16     31.02 o 
  -2   9  10     1067.11     1188.81     96.60 o 
  -1   9  10       50.98       39.69     25.96 o 
  -7   0  11      293.38      288.73     33.23 o 
  -5   0  11     2144.58     2280.22     79.89 o 
  -3   0  11      752.62      679.94    165.19 o 
  -1   0  11     1419.35     1395.12     79.90 o 
   1   0  11      753.64      721.60     66.05 o 
   3   0  11      325.61      279.06     48.25 o 
  -8   1  11      294.88      307.55     33.64 o 
  -7   1  11      209.92      266.33     29.74 o 
  -6   1  11      333.38      291.50     26.61 o 
  -5   1  11     1294.87     1247.15     51.54 o 
  -4   1  11     1810.66     1833.23    266.38 o 
  -3   1  11      219.79      192.50     45.45 o 
  -2   1  11      704.20      641.21     70.05 o 
  -1   1  11       49.51       28.98     17.45 o 
   0   1  11     1213.34     1177.05     96.00 o 
   1   1  11      262.50      204.49     27.40 o 
   2   1  11      187.73      168.08     28.53 o 
   3   1  11      124.82      133.45     26.12 o 
  -8   2  11      418.35      458.92     37.63 o 
  -7   2  11        1.33        4.31     21.01 o 
  -6   2  11     1823.62     1913.14     66.40 o 
  -5   2  11      264.70      249.85     38.40 o 
  -4   2  11     1144.26     1181.88    169.08 o 
  -3   2  11     1012.11      843.35    150.12 o 
  -2   2  11      885.87      704.41    143.19 o 
  -1   2  11      498.75      531.70     31.89 o 
   0   2  11      637.02      697.20     62.70 o 
   1   2  11      206.29      182.13     27.77 o 
   2   2  11      281.16      241.51     31.74 o 
  -8   3  11        0.81        0.51     25.28 o 
  -7   3  11     1791.93     2048.90     71.33 o 
  -6   3  11        7.67        4.91     17.26 o 
  -5   3  11     1336.88     1214.99     74.49 o 
  -4   3  11      128.01       93.64     18.48 o 
  -3   3  11     1010.82     1091.72     54.50 o 
  -2   3  11       22.21       19.80     13.75 o 
  -1   3  11     2484.83     2148.69    537.45 o 
   0   3  11       79.73       58.18     20.07 o 
   1   3  11      293.13      281.51     30.45 o 
   2   3  11        3.96       -7.52     20.04 o 
  -8   4  11      545.49      620.26     56.28 o 
  -7   4  11        0.66       36.56     49.77 o 
  -6   4  11     3311.56     3539.89    109.45 o 
  -5   4  11       18.28       11.43     19.96 o 
  -4   4  11      293.87      345.86     30.07 o 
  -3   4  11      165.14      130.49     22.26 o 
  -2   4  11     1561.19     1362.56    317.64 o 
  -1   4  11      128.49      108.03     25.79 o 
   0   4  11      959.14     1019.62    126.73 o 
   1   4  11        2.17      -23.87     15.92 o 
   2   4  11      292.02      323.44     69.67 o 
  -7   5  11      475.62      506.12     52.08 o 
  -6   5  11      304.96      251.25     40.08 o 
  -5   5  11     1955.73     2039.29    117.13 o 
  -4   5  11      536.27      596.29     85.50 o 
  -3   5  11      165.61      228.56     37.49 o 
  -2   5  11      297.64      270.83     72.20 o 
  -1   5  11      453.12      661.44    232.60 o 
   0   5  11      463.44      455.10     53.44 o 
   1   5  11      372.17      299.99     72.01 o 
  -7   6  11      309.71      383.74     49.84 o 
  -6   6  11      222.22      256.95     41.42 o 
  -5   6  11      950.87     1131.43    149.30 o 
  -4   6  11      280.52      336.35     54.63 o 
  -3   6  11      373.85      429.87     43.79 o 
  -2   6  11       31.12       76.14     38.53 o 
  -1   6  11      608.58      687.66    153.78 o 
   0   6  11       93.69       98.80     23.31 o 
   1   6  11      542.76      497.51     87.56 o 
  -6   7  11      380.32      383.76     48.16 o 
  -5   7  11       27.68       38.92     28.09 o 
  -4   7  11      885.68     1141.17     91.46 o 
  -3   7  11       17.23       44.54     24.65 o 
  -2   7  11      355.18      468.33     47.73 o 
  -1   7  11        0.44        3.80     17.55 o 
   0   7  11      759.34      429.85    239.30 o 
  -4   8  11      233.75      309.08     46.73 o 
  -3   8  11      660.52      762.04    100.45 o 
  -2   8  11      332.72      348.17     45.55 o 
  -1   8  11      379.60      254.21    180.67 o 
  -8   0  12     1453.52     1680.42    120.45 o 
  -6   0  12     1708.96     1708.05     74.95 o 
  -4   0  12     2482.45     2197.56    766.21 o 
  -2   0  12     3340.34     3569.73    258.60 o 
   0   0  12      503.46      367.13     45.68 o 
  -8   1  12        3.12       16.63     24.29 o 
  -7   1  12     1747.70     1858.94     67.01 o 
  -6   1  12        2.25        5.29     20.51 o 
  -5   1  12      465.31      453.20    100.15 o 
  -4   1  12      147.09      114.34     27.14 o 
  -3   1  12     3985.07     3870.83    579.82 o 
  -2   1  12        4.89       22.19     24.78 o 
  -1   1  12     1245.97     1179.00     54.37 o 
   0   1  12       32.25       14.05     16.91 o 
   1   1  12      320.30      240.73     36.79 o 
  -7   2  12       32.96       19.29     23.19 o 
  -6   2  12      209.46      201.89     29.49 o 
  -5   2  12       62.63       43.60     14.95 o 
  -4   2  12      318.02      366.71     42.66 o 
  -3   2  12      195.51      162.82     27.92 o 
  -2   2  12     2100.73     1692.57    463.97 o 
  -1   2  12      185.68      141.53     26.02 o 
   0   2  12      214.38      186.26     27.12 o 
   1   2  12      102.57       77.79     22.11 o 
  -7   3  12       80.90       81.56     23.64 o 
  -6   3  12        0.31      -10.13     18.44 o 
  -5   3  12       38.84       25.55     19.46 o 
  -4   3  12       87.74      100.20     18.69 o 
  -3   3  12       55.03       36.63     32.41 o 
  -2   3  12        7.02        3.32     12.13 o 
  -1   3  12      109.97       95.58     19.48 o 
   0   3  12        0.76        7.01     19.77 o 
   1   3  12        3.69      -12.87     19.08 o 
  -7   4  12       12.57       10.96     30.85 o 
  -6   4  12       39.25       29.12     21.94 o 
  -5   4  12       36.54       45.52     21.95 o 
  -4   4  12       29.47       29.79     24.07 o 
  -3   4  12      107.97       33.60     21.80 o 
  -2   4  12      343.25      266.51     75.00 o 
  -1   4  12      114.59       53.59     39.53 o 
   0   4  12       82.84       54.76     22.70 o 
   1   4  12       67.67       67.35     23.54 o 
  -6   5  12       50.80      112.43     33.03 o 
  -5   5  12      380.55      474.37     51.08 o 
  -4   5  12      326.82      385.45     46.83 o 
  -3   5  12      897.70     1136.82     67.97 o 
  -2   5  12       30.70       10.62     13.76 o 
  -1   5  12      682.73      516.86    185.73 o 
   0   5  12       14.97        3.56     23.30 o 
  -5   6  12        2.71      -13.56     25.59 o 
  -4   6  12     1099.39     1268.76     73.43 o 
  -3   6  12       31.07       15.29     24.35 o 
  -2   6  12     1259.78     1131.64    407.18 o 
  -1   6  12       34.11        4.98     15.36 o 
  -4   7  12        6.39       32.34     23.93 o 
  -3   7  12     1941.41     2599.49    103.39 o 
  -7   0  13      777.24      675.61     52.96 o 
  -5   0  13     1050.41     1039.66    379.77 o 
  -3   0  13     1748.12     1902.56     75.63 o 
  -1   0  13      184.05      146.32     32.57 o 
  -7   1  13      196.08      223.37     31.23 o 
  -6   1  13      334.07      311.05     51.49 o 
  -5   1  13      116.19       79.87     22.58 o 
  -4   1  13     1056.73      700.36    231.27 o 
  -3   1  13       80.27       67.13     16.80 o 
  -2   1  13      785.91      852.86     41.02 o 
  -1   1  13      115.30       73.00     21.08 o 
   0   1  13      207.30      155.95     36.97 o 
  -6   2  13      651.56      865.27     49.45 o 
  -5   2  13        6.12        5.59     12.89 o 
  -4   2  13      121.11       73.23     25.29 o 
  -3   2  13      495.08      445.86    106.56 o 
  -2   2  13      638.08      672.97     91.40 o 
  -1   2  13      360.32      322.99     34.13 o 
   0   2  13       80.67       69.00     21.36 o 
  -6   3  13       45.82       35.40     23.62 o 
  -5   3  13      471.03      483.81     39.46 o 
  -4   3  13        4.77       -3.11     11.05 o 
  -3   3  13      578.53      555.02    142.24 o 
  -2   3  13       49.87       17.93     17.44 o 
  -1   3  13      423.27      394.18     35.60 o 
  -5   4  13        7.04        7.30     20.69 o 
  -4   4  13      349.52      460.42     66.78 o 
  -3   4  13       36.01       35.26     14.61 o 
  -2   4  13      593.64      371.40    139.32 o 
  -4   5  13      361.31      452.60     86.14 o 
  -3   5  13      117.88       85.40     38.16 o 
  -4   0  14       71.77       22.12     25.14 o 
  -4   1  14      636.11      551.45    133.17 o 
  -3   1  14       22.31       18.62     17.39 o 
                                                 
